# Supplementary material for: Identification of NOXA as a pivotal regulator of resistance to CAR T-cell therapy in B-cell malignancies
Source: Signal Transduct Target Ther. 2022 Apr 4;7:98. doi: 10.1038/s41392-022-00915-1 (PMC8977349; doi:10.1038/s41392-022-00915-1)
Supplement: Supplementary file 2 — Dataset 1 [file 41392_2022_915_MOESM2_ESM.xlsx]

## Sheet: Sheet1
id	neg|score	neg|p-value	neg|rank	neg|lfc	pos|score	pos|p-value	pos|rank	pos|lfc
SPPL3	1	1	19114	11.205	4.4973e-18	2.59e-07	1	11.205
JAK2	1	1	19113	5.1668	4.3779e-11	2.59e-07	2	5.1668
JAK1	1	1	19112	6.0703	2.2851e-10	2.59e-07	3	6.0703
CD58	1	1	19111	4.1988	4.0397e-08	2.59e-07	4	4.1988
CD19	1	1	19110	4.4974	4.0849e-08	2.59e-07	5	4.4974
KDM1B	1	1	19109	4.8151	2.2968e-07	1.295e-06	6	4.8151
ZBTB33	1	1	19108	2.2983	1.5634e-06	4.921e-06	7	2.2983
ICAM1	1	1	19107	4.0383	2.0834e-06	6.993e-06	8	4.0383
SMARCD2	1	1	19106	2.0209	4.2384e-06	1.5281e-05	9	2.0209
PRDM1	0.99999	0.99999	19105	2.1935	5.0701e-06	1.9425e-05	10	2.1935
BAK1	0.99975	0.99975	19089	3.2899	7.8731e-06	3.1339e-05	11	3.2899
STAT1	0.97733	0.97754	18408	3.6171	8.6618e-06	3.3929e-05	12	3.6171
DNTT	0.23512	0.43332	8102	2.939	1.6325e-05	5.9311e-05	13	2.939
SLC26A2	0.99993	0.99993	19102	3.0645	2.4367e-05	8.4692e-05	14	3.0645
ITGA4	0.99761	0.9976	19012	2.9351	3.3313e-05	0.00010852	15	2.9351
PPT2	0.99258	0.99261	18863	2.9195	4.2442e-05	0.00013442	16	2.9195
CASP8	0.88293	0.89498	16190	2.9703	4.2598e-05	0.00013494	17	2.9703
OR2A7	0.96056	0.96059	17912	2.6828	4.6409e-05	0.00014271	18	2.6828
GRIN2D	0.47693	0.65249	11464	1.8953	5.0763e-05	0.00015255	19	1.8953
IFNGR1	0.11856	0.26527	5432	3.312	5.4016e-05	0.00016395	20	3.312
ZNF518A	0.99998	0.99998	19104	2.85	5.5501e-05	0.00016809	21	2.85
PCSK1N	0.87698	0.89139	16096	2.481	6.0221e-05	0.00018259	22	2.481
NOXA	0.99966	0.99966	19086	2.7233	7.5516e-05	0.00023129	23	2.7233
CSF2RB	0.99991	0.99991	19098	2.3845	9.7959e-05	0.00029863	24	2.3845
TLE3	0.72782	0.8262	14661	2.5856	0.00010047	0.00030432	25	2.5856
HMG20B	0.97434	0.97449	18319	2.6648	0.00010217	0.00030899	26	2.6648
IFNGR2	0.99956	0.99956	19081	2.6849	0.00010659	0.00032297	27	2.6849
IL3RA	0.99988	0.99988	19097	2.6839	0.00011882	0.00036441	28	2.6839
OR5V1	0.98313	0.98314	18581	2.6381	0.00013178	0.00040274	29	2.6381
KBTBD4	0.92264	0.92395	16936	2.1341	0.00014277	0.00043641	30	2.1341
SFT2D3	0.92167	0.92314	16913	2.3966	0.00017293	0.00051411	31	2.3966
FERMT3	0.99885	0.99883	19049	2.3738	0.00020084	0.00058767	32	2.3738
SLC25A4	0.54849	0.70597	12364	-0.069667	0.0002009	0.00058767	33	-0.069667
TNFRSF1B	0.63985	0.77608	13695	2.1438	0.00020487	0.00060114	34	2.1438
IQCA1	0.15408	0.31894	6275	-4.6649	0.00023681	0.00068246	35	-4.6649
LIMCH1	0.86178	0.88254	15886	0.46553	0.00024977	0.0007182	36	0.46553
STATH	0.99899	0.99899	19055	2.1252	0.00025256	0.00073115	37	2.1252
CCDC178	0.90554	0.91033	16583	-1.3977	0.00028943	0.00082957	38	-1.3977
MIR205HG	0.63206	0.77015	13566	0.1301	0.00031627	0.0008995	39	0.1301
KATNB1	0.022386	0.070498	2075	-4.7931	0.00034205	0.00096684	40	-4.7931
TMCC3	0.10692	0.24715	5164	-0.92184	0.00039466	0.0011114	41	-0.92184
RC3H1	0.99993	0.99993	19100	2.1609	0.00039515	0.0011124	42	2.1609
IL6ST	0.42316	0.61311	10814	1.3772	0.00040195	0.0011269	43	1.3772
AIMP1	0.98918	0.98917	18764	1.8449	0.00044163	0.0012362	44	1.8449
PDF	0.95695	0.95696	17789	1.8276	0.00045127	0.0012699	45	1.8276
TBC1D21	0.97048	0.97054	18214	1.1248	0.00048364	0.0013647	46	1.1248
NARS2	0.090537	0.22136	4767	-5.3379	0.00049989	0.0014061	47	-5.3379
FADD	0.99978	0.99978	19092	1.979	0.00050038	0.0014066	48	1.979
HNRNPAB	0.91608	0.91845	16793	1.519	0.00050345	0.0014165	49	1.519
ADCY4	0.95254	0.9526	17670	0.90789	0.00050918	0.0014284	50	0.90789
TRPC6	0.98111	0.98113	18522	1.8051	0.00052143	0.0014703	51	1.8051
SFT2D1	0.98247	0.98248	18558	1.671	0.0005254	0.0014797	52	1.671
USP24	0.96382	0.96404	18006	0.81302	0.0005497	0.0012626	53	0.81302
FAM199X	0.11124	0.25398	5259	-1.4255	0.0005525	0.0015522	54	-1.4255
LOC101928093	0.66188	0.79333	14032	1.884	0.00057282	0.0016133	55	1.884
GOLGA8N	0.03549	0.10678	2789	-0.45717	0.00058043	0.0016351	56	-0.45717
ARHGAP26	0.71692	0.82263	14599	0.47922	0.00058812	0.0016506	57	0.47922
FBXO43	0.76234	0.83825	14913	-0.78801	0.0006051	0.0016936	58	-0.78801
SERINC1	0.9977	0.9977	19016	1.5887	0.00065001	0.0018184	59	1.5887
RASSF9	0.97497	0.97514	18337	1.0188	0.00065141	0.0018205	60	1.0188
CHST11	0.98395	0.98394	18606	1.5795	0.00065596	0.0018355	61	1.5795
TACC3	0.57413	0.72536	12726	-3.0461	0.00065771	0.0018402	62	-3.0461
CHAC1	0.72812	0.82629	14664	1.5195	0.00067874	0.0019034	63	1.5195
PC	0.99913	0.99913	19058	1.7114	0.00068676	0.0019246	64	1.7114
PYHIN1	0.99583	0.99593	18962	0.50199	0.0006906	0.0015289	65	0.50199
AHNAK2	0.10157	0.23878	5039	-3.7263	0.00071031	0.001992	66	-3.7263
CBFA2T2	0.99746	0.99744	19005	2.2139	0.00072486	0.0020282	67	2.2139
POTEM	0.029843	0.091358	2496	-1.9772	0.00074364	0.0020774	68	-1.9772
PARVA	0.90773	0.91194	16633	1.3116	0.00074884	0.002095	69	1.3116
PPP2R5C	0.9995	0.9995	19077	1.7056	0.00075319	0.0021075	70	1.7056
MAP2K5	0.34733	0.55839	10031	-1.4563	0.00076291	0.0021326	71	-1.4563
PFKL	0.81496	0.82262	15362	-3.0768	0.00076951	0.0016775	72	-3.0768
ANKRD34C	0.095479	0.22929	4893	-3.0109	0.00081551	0.0022561	73	-3.0109
TCTEX1D4	0.94882	0.94886	17582	2.1421	0.00081811	0.0022587	74	2.1421
CXCL14	0.32394	0.54161	9768	-1.5336	0.0008681	0.0023546	75	-1.5336
RAB11A	0.8963	0.89642	16419	-1.0541	0.00088786	0.0019029	76	-1.0541
TM2D3	0.98263	0.98265	18563	0.93011	0.00090559	0.0024167	77	0.93011
PTCHD2	0.99449	0.99452	18927	1.3434	0.00092091	0.0024468	78	1.3434
BBIP1	0.52994	0.69207	12136	2.0527	0.00092862	0.0024639	79	2.0527
BEST4	0.9264	0.92722	17018	1.9042	0.00095978	0.0025224	80	1.9042
MAS1	0.7097	0.82029	14557	0.243	0.00096174	0.002526	81	0.243
APOO	0.51817	0.68328	11975	1.9573	0.0010399	0.0026607	82	1.9573
ATL3	0.92141	0.92291	16904	1.4894	0.0010604	0.0027047	83	1.4894
XBP1	0.96306	0.96309	17987	1.3878	0.0010728	0.0027285	84	1.3878
C2orf83	0.63815	0.7748	13658	-2.8049	0.0010785	0.0027389	85	-2.8049
LRCH4	0.64688	0.78164	13799	2.0645	0.0010874	0.0027596	86	2.0645
RIPPLY1	0.88947	0.89917	16289	1.0249	0.0011295	0.0028358	87	1.0249
SORBS2	0.13031	0.28327	5697	-2.6046	0.0011311	0.0028378	88	-2.6046
KLK10	0.9841	0.98409	18613	1.2687	0.0011551	0.0028871	89	1.2687
SELO	0.64999	0.78408	13846	1.1736	0.0012362	0.0030347	90	1.1736
GJA8	0.58692	0.73527	12905	-0.3572	0.0012561	0.0030678	91	-0.3572
SPINK1	0.9972	0.99721	19000	1.6118	0.0013288	0.0031942	92	1.6118
CYB561D2	0.26578	0.47409	8702	-1.2179	0.0013612	0.0032497	93	-1.2179
SLX1A	0.86414	0.88389	15922	-0.21099	0.001394	0.0033128	94	-0.21099
OR5I1	0.95212	0.95218	17658	0.56587	0.0014082	0.0033398	95	0.56587
ST8SIA4	0.51535	0.6811	11935	-0.64214	0.0014368	0.0033947	96	-0.64214
CEACAM19	0.89961	0.90605	16488	0.37267	0.001444	0.003403	97	0.37267
ARID3A	0.92578	0.92667	17003	0.27371	0.0014465	0.0034102	98	0.27371
RSBN1L	0.61722	0.75866	13344	-0.6766	0.0015517	0.003604	99	-0.6766
HLA-DPA1	0.90687	0.9113	16613	0.12249	0.0015838	0.0036599	100	0.12249
PCMTD2	0.63203	0.77012	13565	-1.6447	0.0016042	0.0037045	101	-1.6447
PTMS	0.17167	0.3448	6665	-1.4228	0.0016395	0.0037718	102	-1.4228
SPEF2	0.011607	0.038454	1286	-2.6039	0.0016568	0.0038003	103	-2.6039
SPRR2B	0.10646	0.24643	5152	1.9422	0.0017039	0.0038852	104	1.9422
ARSF	0.90282	0.90833	16545	-0.57427	0.0017619	0.0039945	105	-0.57427
UNC5D	0.84234	0.87229	15656	0.85169	0.0017881	0.0040474	106	0.85169
MSI2	0.027494	0.08481	2357	-5.7763	0.0018145	0.0040836	107	-5.7763
RFNG	0.9977	0.99771	19017	1.8668	0.0018634	0.0041712	108	1.8668
HELZ	0.020446	0.064985	1944	-1.376	0.001867	0.0041784	109	-1.376
SCAPER	0.13241	0.28642	5750	0.017423	0.0019196	0.0042784	110	0.017423
PLAU	0.31015	0.53057	9602	-2.4338	0.0019721	0.0043776	111	-2.4338
HMCN1	0.95204	0.9521	17655	1.8133	0.001982	0.0043965	112	1.8133
SLCO1B7	0.53503	0.69575	12198	1.4619	0.0019904	0.004411	113	1.4619
ZNF334	0.82154	0.86244	15420	-0.5538	0.0020247	0.0044742	114	-0.5538
CDNF	0.99551	0.99564	18951	1.248	0.0020663	0.0041137	115	1.248
NEBL	0.93212	0.9324	17152	-1.7635	0.0020772	0.0045737	116	-1.7635
MTMR2	0.60269	0.74744	13128	1.866	0.0020869	0.0045959	117	1.866
TMPRSS15	0.88342	0.89529	16196	-0.12861	0.0021298	0.0046845	118	-0.12861
GNAS	0.99523	0.99522	18944	1.2586	0.0021505	0.0047228	119	1.2586
IL21R	0.68275	0.8098	14346	-0.5092	0.0021823	0.0047834	120	-0.5092
KLK13	0.93967	0.93979	17353	-0.13821	0.0022349	0.0048824	121	-0.13821
ABHD3	0.56988	0.72218	12665	1.7827	0.0022745	0.0049502	122	1.7827
FHL3	0.4728	0.6494	11420	-3.38	0.0022874	0.0049735	123	-3.38
RASSF5	0.99476	0.99478	18936	1.6206	0.00234	0.0050777	124	1.6206
SPANXN3	0.86253	0.88298	15897	1.3419	0.0023682	0.0051258	125	1.3419
QKI	0.99257	0.9926	18862	1.0521	0.0024266	0.005232	126	1.0521
RAI1	0.21649	0.40806	7690	0.79458	0.002439	0.0052491	127	0.79458
MGC57346-CRHR1	0.35094	0.56099	10076	-0.71538	0.002445	0.00526	128	-0.71538
SULT2A1	0.97543	0.97561	18354	1.8962	0.0024483	0.0052657	129	1.8962
EVC2	0.44045	0.62565	11006	0.27068	0.00247	0.0053061	130	0.27068
SMDT1	0.7609	0.83772	14904	-0.12744	0.0025107	0.0053771	131	-0.12744
WHSC1L1	0.65563	0.78844	13945	-0.69148	0.0025501	0.0054452	132	-0.69148
ALG10B	0.43082	0.61865	10890	-0.22747	0.002558	0.0054594	133	-0.22747
TAC1	0.65339	0.78668	13909	-0.2925	0.0025802	0.0054921	134	-0.2925
MLKL	0.67828	0.8063	14271	0.61528	0.0025994	0.0055309	135	0.61528
UGT1A5	0.98158	0.98159	18537	-1.1281	0.0026026	0.0055366	136	-1.1281
FAM53B	0.99328	0.9933	18887	0.93334	0.0027058	0.0057179	137	0.93334
ZYX	0.029045	0.089113	2442	-3.4038	0.0027077	0.0057226	138	-3.4038
DET1	0.0085302	0.028717	1019	-3.3598	0.0027602	0.0058153	139	-3.3598
RAB23	0.6654	0.79608	14079	-0.26058	0.002768	0.0058355	140	-0.26058
C6orf229	0.16108	0.32933	6425	-0.18768	0.0027746	0.0058479	141	-0.18768
MS4A15	0.9953	0.9953	18946	1.1975	0.0027878	0.0058743	142	1.1975
CHST13	0.40827	0.60226	10657	-1.4184	0.0028127	0.0059256	143	-1.4184
OR6T1	0.050335	0.14513	3451	-1.1588	0.0028652	0.0060334	144	-1.1588
ZNF664	0.32295	0.54089	9760	-1.7217	0.0029177	0.0061333	145	-1.7217
POGZ	0.44583	0.62949	11073	0.82488	0.0029384	0.0061727	146	0.82488
IL20RB	0.36138	0.56838	10177	1.4008	0.0029588	0.0062105	147	1.4008
SGPL1	0.42351	0.61336	10816	-0.52921	0.0029929	0.0062753	148	-0.52921
ZNF727	0.26954	0.47885	8779	-1.4716	0.0031417	0.0065389	149	-1.4716
2021-09-09	0.32402	0.54167	9769	-1.3582	0.0031452	0.0065462	150	-1.3582
KRT9	0.99308	0.9931	18879	1.7344	0.0031487	0.0065508	151	1.7344
MEF2BNB	0.87934	0.8928	16134	0.47469	0.0031733	0.0066021	152	0.47469
FTO	0.61374	0.75594	13284	-2.7351	0.0031803	0.006612	153	-2.7351
ARHGDIA	0.63887	0.77535	13674	-0.43059	0.003198	0.0066446	154	-0.43059
RNF5	0.55339	0.70962	12439	0.2519	0.0032263	0.0066933	155	0.2519
OCM2	0.8511	0.87673	15755	0.98055	0.0032328	0.0067031	156	0.98055
TP53	0.79622	0.85148	15201	0.4171	0.0032405	0.0067197	157	0.4171
SAP30	0.55602	0.71165	12478	-0.040806	0.003244	0.0067301	158	-0.040806
ABL2	0.23018	0.42659	7995	-2.5416	0.0032853	0.0068083	159	-2.5416
RHOXF1	0.34297	0.55527	9975	0.23796	0.003294	0.0068223	160	0.23796
IL23R	0.080919	0.20574	4497	-0.63991	0.0033012	0.0068337	161	-0.63991
PXK	0.33318	0.54821	9869	1.8433	0.0033371	0.0068979	162	1.8433
SMIM5	0.65157	0.78529	13880	0.71829	0.0033378	0.0068984	163	0.71829
FAM167B	0.96778	0.96783	18135	0.51906	0.0033479	0.0069191	164	0.51906
TMEM219	0.93059	0.931	17115	1.777	0.0033624	0.0069502	165	1.777
CUTC	0.60342	0.748	13142	-2.7415	0.0033903	0.0070015	166	-2.7415
INHBE	0.9947	0.99472	18935	0.85923	0.0034096	0.0070336	167	0.85923
ASAP3	0.69055	0.8145	14441	-0.083595	0.0034351	0.0070802	168	-0.083595
GNAI3	0.95623	0.95626	17773	0.31232	0.0034425	0.0070927	169	0.31232
NOX1	0.55673	0.71221	12492	-0.94356	0.0034428	0.0070932	170	-0.94356
MAPRE2	0.94271	0.94281	17429	-1.2304	0.0034953	0.0071849	171	-1.2304
WFS1	0.29133	0.50694	9229	1.7775	0.0035382	0.0072626	172	1.7775
SAR1A	0.89598	0.90353	16414	0.84038	0.0035478	0.007276	173	0.84038
PCDH18	0.3826	0.58359	10376	1.1865	0.0035717	0.0073201	174	1.1865
HECTD2	0.61418	0.7563	13290	-1.6062	0.0036002	0.0073771	175	-1.6062
FKBP3	0.23779	0.43691	8149	1.1302	0.003624	0.0074257	176	1.1302
PSAPL1	0.98315	0.98316	18582	1.13	0.0036527	0.0074817	177	1.13
TMEM198	0.61389	0.75606	13286	-0.44428	0.0037412	0.007634	178	-0.44428
HK3	0.68607	0.81242	14404	0.33126	0.0037488	0.0076469	179	0.33126
TMSB15B	0.35405	0.56318	10114	-1.3197	0.0037577	0.0076609	180	-1.3197
PSG8	0.68289	0.8099	14351	-0.2921	0.0037756	0.0076956	181	-0.2921
SLC25A13	0.11506	0.25987	5358	1.2971	0.0037986	0.007734	182	1.2971
AKAP4	0.83811	0.87028	15601	-0.70702	0.0038102	0.0077516	183	-0.70702
PTAFR	0.69717	0.81644	14477	0.25801	0.0038293	0.0077873	184	0.25801
C12orf29	0.75865	0.83691	14884	-0.9939	0.0038627	0.0078484	185	-0.9939
GMFG	0.99963	0.99963	19085	1.3981	0.0038873	0.0078919	186	1.3981
SLC35D2	0.73985	0.83021	14745	0.23956	0.0039106	0.0079298	187	0.23956
GNB5	0.11156	0.25446	5265	-4.9373	0.0039151	0.0079375	188	-4.9373
CAAP1	0.9431	0.9432	17440	-0.34557	0.0039676	0.0080302	189	-0.34557
GAGE1	0.95995	0.95999	17900	1.0271	0.003981	0.0080577	190	1.0271
PLS1	0.57378	0.72506	12721	0.60841	0.0039928	0.0080805	191	0.60841
CRTC1	0.95174	0.95179	17646	1.5836	0.0040559	0.0082038	192	1.5836
CCER2	0.93932	0.93942	17348	0.43672	0.0040678	0.008226	193	0.43672
NOD2	0.78018	0.84504	15062	0.4459	0.0040726	0.0082338	194	0.4459
PROSER3	0.57596	0.72681	12758	1.1738	0.0041155	0.0083193	195	1.1738
ZNF324B	0.27435	0.48512	8879	-3.0623	0.004125	0.0083395	196	-3.0623
KHDRBS2	0.98385	0.98384	18603	0.498	0.0041997	0.0084768	197	0.498
COA4	0.70041	0.81744	14502	-0.27216	0.0042077	0.0084913	198	-0.27216
LARP4B	0.93069	0.93109	17117	-0.7406	0.0042299	0.0085296	199	-0.7406
TAGAP	0.91575	0.91819	16788	1.4065	0.0042441	0.0085565	200	1.4065
TMEM223	0.96485	0.9649	18045	1.0798	0.0042765	0.008612	201	1.0798
CEACAM8	0.94481	0.94485	17484	0.89412	0.0042824	0.0086234	202	0.89412
JMJD8	0.8984	0.90518	16471	-0.19329	0.0043213	0.0086917	203	-0.19329
WDR54	0.96764	0.96769	18129	-0.27804	0.0043873	0.0088021	204	-0.27804
BCO1	0.90646	0.91101	16603	0.65365	0.0044737	0.0089611	205	0.65365
ZNF138	0.0026708	0.0094651	404	-6.6796	0.0044922	0.008988	206	-6.6796
IPCEF1	0.25566	0.46073	8502	-1.1141	0.0045278	0.0090533	207	-1.1141
WISP2	0.67494	0.80366	14223	1.0275	0.0045403	0.009075	208	1.0275
LOC100144595	0.017075	0.05519	1724	-3.1403	0.0045447	0.0090813	209	-3.1403
FGF13	0.25762	0.40884	8540	0.74065	0.0045521	0.0087829	210	0.74065
BPIFA3	0.96645	0.9665	18092	-0.92296	0.0045971	0.0091729	211	-0.92296
COPB2	0.58596	0.73452	12889	0.13654	0.0046454	0.0092615	212	0.13654
FAM151A	0.30264	0.5211	9447	-3.1512	0.0046496	0.0092683	213	-3.1512
MEF2B	0.8079	0.85642	15297	0.10903	0.0046666	0.0092947	214	0.10903
TSPAN12	0.55602	0.71165	12477	-2.2536	0.004702	0.0093677	215	-2.2536
KRTAP9-6	0.96464	0.96468	18036	0.43115	0.0047218	0.0094081	216	0.43115
MYOM2	0.91327	0.91617	16735	-0.45831	0.0047545	0.0094692	217	-0.45831
ACSS3	0.44026	0.62551	11004	-2.3033	0.0048069	0.0095713	218	-2.3033
KLHL29	0.17872	0.35488	6837	0.27526	0.0048246	0.0096013	219	0.27526
OARD1	0.26088	0.4677	8608	-2.6837	0.0048593	0.0096671	220	-2.6837
ETV3	0.85931	0.88113	15861	0.057286	0.0048678	0.0096858	221	0.057286
ST6GAL1	0.72152	0.82415	14623	-0.019125	0.0049118	0.0097588	222	-0.019125
ZC3H12B	0.20903	0.39774	7528	0.89418	0.0049459	0.0098173	223	0.89418
RGS3	0.32739	0.54411	9805	-0.86248	0.0049642	0.0098474	224	-0.86248
CNTD1	0.4778	0.65311	11476	-2.6007	0.0050167	0.0099406	225	-2.6007
HTN1	0.84351	0.87288	15668	-1.6028	0.0050691	0.010042	226	-1.6028
TRIM36	0.88938	0.89912	16286	0.62802	0.0050951	0.010091	227	0.62802
LOC79999	0.5217	0.68594	12015	-0.93351	0.0051127	0.010122	228	-0.93351
ZNF292	0.9814	0.98142	18532	1.2675	0.0051172	0.010128	229	1.2675
RBM47	0.99609	0.99609	18968	1.0305	0.005126	0.010145	230	1.0305
GLS2	0.074984	0.19592	4336	-5.15	0.0051739	0.010228	231	-5.15
LYZ	0.030119	0.09213	2517	-2.1719	0.005215	0.010303	232	-2.1719
ABHD6	0.5792	0.72933	12799	-0.56574	0.005224	0.010318	233	-0.56574
OR4C15	0.47357	0.64999	11430	-1.4562	0.0052264	0.010321	234	-1.4562
CAPS2	0.98819	0.98818	18734	1.113	0.0052284	0.010324	235	1.113
PEG3	0.8254	0.86419	15462	0.47873	0.0052329	0.010341	236	0.47873
RAB11B	0.59601	0.69574	13029	-1.2736	0.0052603	0.010132	237	-1.2736
AKAP10	0.9961	0.99609	18969	0.8874	0.0052778	0.010418	238	0.8874
LYG1	0.89635	0.9038	16420	-2.4409	0.0052788	0.010421	239	-2.4409
UNC5CL	0.92223	0.92361	16926	0.80609	0.0052868	0.010436	240	0.80609
SIAH2	0.15574	0.32143	6311	-2.1255	0.0053312	0.010517	241	-2.1255
SOS2	0.96444	0.96449	18027	0.093414	0.0053499	0.010547	242	0.093414
GDPD1	0.021896	0.069107	2037	-1.4133	0.0053544	0.010555	243	-1.4133
B4GALT2	0.14171	0.30054	5977	-3.1118	0.0053836	0.010594	244	-3.1118
TNFRSF10B	0.99858	0.99855	19038	1.5105	0.0053952	0.010613	245	1.5105
SOAT1	0.31515	0.53545	9682	-0.057264	0.0054043	0.010637	246	-0.057264
APELA	0.62602	0.70987	13470	-0.58934	0.005474	0.010514	247	-0.58934
RYR2	0.83777	0.87012	15593	1.492	0.0055002	0.010809	248	1.492
PTPRN2	0.99991	0.99991	19099	1.7358	0.0055231	0.01085	249	1.7358
SNX8	0.36777	0.57301	10239	-1.649	0.0055409	0.010881	250	-1.649
WIPF2	0.87257	0.88876	16034	0.58974	0.005583	0.01096	251	0.58974
ZNF564	0.24542	0.44706	8294	-3.3904	0.0055933	0.010977	252	-3.3904
RFX7	0.14097	0.29943	5954	0.4275	0.0056524	0.011091	253	0.4275
TMEM101	0.9719	0.97204	18245	1.1169	0.0056664	0.011115	254	1.1169
KLHL25	0.79877	0.85257	15223	0.90951	0.0056943	0.011165	255	0.90951
ASGR2	0.34609	0.5575	10015	-2.7099	0.0056981	0.011171	256	-2.7099
NEUROD6	0.99982	0.99982	19095	1.7094	0.005713	0.011196	257	1.7094
DEF6	0.0011311	0.0040898	192	-5.6544	0.0057505	0.011256	258	-5.6544
SPINK2	0.54188	0.70097	12287	0.59022	0.0057785	0.011302	259	0.59022
CNGA4	0.029843	0.091358	2493	-1.9558	0.0057926	0.011329	260	-1.9558
BLMH	0.90105	0.90705	16513	0.46528	0.0057973	0.011338	261	0.46528
SNAPC3	0.24713	0.44937	8333	-3.5555	0.0058029	0.011347	262	-3.5555
ADAP2	0.061249	0.17205	3930	-3.3582	0.0059077	0.011536	263	-3.3582
AJAP1	0.49014	0.66225	11621	1.0059	0.005982	0.011678	264	1.0059
BAG5	0.87245	0.88869	16032	1.2378	0.0059867	0.011688	265	1.2378
COMMD8	0.15264	0.31682	6233	-1.8309	0.006025	0.011758	266	-1.8309
DCAF4	0.97107	0.97118	18228	1.1898	0.006073	0.011853	267	1.1898
IBTK	0.41656	0.60829	10738	-1.2987	0.0061018	0.011903	268	-1.2987
SUV39H1	0.91147	0.91475	16704	-0.39473	0.0061066	0.01191	269	-0.39473
VSTM2L	0.87378	0.88949	16050	0.4133	0.0061173	0.011928	270	0.4133
DUXA	0.4767	0.65234	11461	-1.8884	0.0061696	0.012017	271	-1.8884
TNF	0.087766	0.21691	4692	-0.27754	0.0062034	0.012069	272	-0.27754
ANKRD13A	0.65291	0.78632	13902	0.28913	0.006218	0.012097	273	0.28913
PGAP3	0.99319	0.99321	18882	-0.16373	0.006222	0.012105	274	-0.16373
SLC22A10	0.9819	0.98193	18545	-0.0070356	0.0062744	0.012195	275	-0.0070356
MURC	0.99785	0.99784	19020	0.98543	0.0063155	0.012261	276	0.98543
FBXL13	0.33758	0.55143	9916	-2.6345	0.0063268	0.012277	277	-2.6345
OMG	0.3221	0.54029	9749	-0.57284	0.0063302	0.012286	278	-0.57284
NR1D1	0.84633	0.87433	15700	0.094936	0.0063547	0.012337	279	0.094936
OR6C2	0.23626	0.43486	8127	-3.5651	0.0063792	0.012387	280	-3.5651
CERKL	0.85815	0.88052	15843	0.072737	0.0064138	0.012441	281	0.072737
P3H2	0.9173	0.91944	16811	0.77585	0.0064632	0.012534	282	0.77585
TBC1D23	0.002839	0.010058	430	-5.0751	0.0064839	0.012577	283	-5.0751
MLF1	0.98737	0.98733	18709	1.6021	0.006493	0.012594	284	1.6021
CPNE9	0.50221	0.6714	11769	-2.5632	0.0065363	0.012663	285	-2.5632
KCNJ11	0.814	0.85905	15355	0.050829	0.0065626	0.012715	286	0.050829
TMEM170B	0.41701	0.60862	10743	-1.835	0.0065887	0.012765	287	-1.835
KLC3	0.55403	0.71011	12450	-0.48267	0.0065925	0.012774	288	-0.48267
EXOC6	0.018838	0.060296	1834	-1.3345	0.0066326	0.012848	289	-1.3345
CLLU1OS	0.99955	0.99955	19080	0.48078	0.006641	0.012865	290	0.48078
PAPD7	0.53524	0.69591	12199	-0.23193	0.0066677	0.01292	291	-0.23193
CCDC126	0.083756	0.21038	4574	-4.0308	0.0067458	0.013078	292	-4.0308
ECM2	0.52276	0.68674	12033	0.59866	0.0067483	0.01308	293	0.59866
CDADC1	0.13349	0.28807	5776	-1.8603	0.0067736	0.01313	294	-1.8603
ZNF736	0.39339	0.59146	10493	1.0475	0.0067981	0.013165	295	1.0475
TRA2A	0.35744	0.5121	10144	-1.6135	0.0068328	0.013053	296	-1.6135
SUCO	0.96482	0.96487	18044	0.73325	0.0068854	0.013315	297	0.73325
ZNF620	0.84964	0.876	15737	-1.2011	0.0069028	0.013346	298	-1.2011
PDCD4	0.99307	0.99309	18877	1.0711	0.0069263	0.013384	299	1.0711
SRL	0.96818	0.96824	18147	0.77584	0.0069519	0.013424	300	0.77584
ZNF735	0.10074	0.23746	5013	-2.8944	0.0069552	0.013427	301	-2.8944
PHF21A	0.37506	0.57824	10312	-1.4612	0.006957	0.013429	302	-1.4612
FPR2	0.80471	0.85506	15275	0.39609	0.0069724	0.013468	303	0.39609
NR2E1	0.76247	0.8383	14915	-2.3159	0.0070599	0.013622	304	-2.3159
SEMG1	0.49417	0.66533	11672	-0.95162	0.0071116	0.013722	305	-0.95162
PCDHAC2	0.19266	0.3747	7137	-1.8544	0.0071122	0.013723	306	-1.8544
TSSK4	0.67535	0.80398	14230	-1.134	0.0071646	0.013822	307	-1.134
TFDP1	0.5242	0.68784	12057	-1.0654	0.0072156	0.013899	308	-1.0654
OXT	0.84129	0.87177	15645	0.026136	0.0072169	0.013901	309	0.026136
KDM4C	0.22924	0.42531	7974	-3.661	0.0072693	0.013988	310	-3.661
TEKT2	0.74259	0.83119	14766	-0.16712	0.0072783	0.014004	311	-0.16712
SETX	0.08793	0.21718	4695	-2.2269	0.0073098	0.014059	312	-2.2269
GNA13	0.88215	0.89448	16177	-0.93002	0.0073216	0.014082	313	-0.93002
ST20	0.21366	0.40416	7622	-1.7643	0.0073466	0.014123	314	-1.7643
CHST4	0.95344	0.95348	17698	-0.55718	0.007374	0.014164	315	-0.55718
OR13J1	0.78236	0.84591	15075	0.22791	0.007394	0.014202	316	0.22791
ABCA6	0.39997	0.59621	10559	-0.81344	0.0074263	0.014262	317	-0.81344
HAO1	0.22193	0.41539	7803	-0.33528	0.0074734	0.014345	318	-0.33528
CCL11	0.75541	0.83576	14864	-1.0843	0.0074786	0.014354	319	-1.0843
TMEM2	0.20836	0.3968	7510	-1.8352	0.0074946	0.014382	320	-1.8352
SENP3	0.96436	0.96441	18022	0.67753	0.0075106	0.014415	321	0.67753
CTTN	0.27879	0.49087	8970	0.062929	0.0075833	0.014538	322	0.062929
NALCN	0.92877	0.92935	17072	0.082031	0.0076356	0.014622	323	0.082031
FAM104B	0.97425	0.9744	18316	1.0465	0.0076387	0.014631	324	1.0465
TMEM121	0.42797	0.61664	10861	-1.3681	0.007644	0.014641	325	-1.3681
RNF103	0.91176	0.91499	16710	-0.41128	0.0076709	0.014687	326	-0.41128
MBD1	0.99339	0.99343	18895	0.14615	0.007688	0.014713	327	0.14615
MPEG1	0.7295	0.82673	14672	-0.25027	0.0077139	0.014758	328	-0.25027
AKR1C2	0.15647	0.32254	6323	-4.4134	0.0077403	0.014811	329	-4.4134
CHST15	0.9986	0.99857	19040	0.98673	0.0077786	0.014884	330	0.98673
CCDC87	0.44725	0.6305	11091	0.79979	0.0077894	0.014901	331	0.79979
FGL2	0.19996	0.38495	7318	-2.8922	0.0077926	0.014906	332	-2.8922
RPS4Y2	0.12689	0.27806	5633	-1.6896	0.0077948	0.014909	333	-1.6896
MYO7A	0.52876	0.6912	12122	1.1698	0.0078057	0.014932	334	1.1698
SOX17	0.95547	0.95551	17753	0.049898	0.0078449	0.015001	335	0.049898
KLRG1	0.14381	0.30364	6030	-1.6921	0.0078972	0.015098	336	-1.6921
ASAP2	0.011867	0.039258	1306	0.93413	0.0079089	0.015123	337	0.93413
TMEM229A	0.23779	0.43691	8150	-1.5534	0.0079252	0.015149	338	-1.5534
TOMM7	0.96247	0.9625	17967	0.34195	0.0079361	0.015165	339	0.34195
STXBP5	0.55324	0.70951	12434	-0.062736	0.0079496	0.015184	340	-0.062736
CREBZF	0.56742	0.72027	12640	0.46308	0.0079908	0.015257	341	0.46308
SPATA2	0.16019	0.32802	6401	-4.7304	0.0080019	0.015278	342	-4.7304
ACE2	0.89415	0.90227	16377	1.6529	0.0080896	0.015444	343	1.6529
BRWD3	0.33952	0.55283	9941	-1.8308	0.0081065	0.01547	344	-1.8308
SP7	0.91504	0.91762	16769	-0.96634	0.0081588	0.015566	345	-0.96634
SIRPG	0.97944	0.97956	18471	0.42911	0.0082223	0.015675	346	0.42911
OR10G7	0.74653	0.83258	14790	0.95613	0.0082634	0.015752	347	0.95613
LIMK2	0.16739	0.33855	6577	-4.5233	0.0083157	0.015853	348	-4.5233
HERC3	0.92458	0.92562	16976	-0.33732	0.0083225	0.015864	349	-0.33732
HDGFRP2	0.50521	0.67356	11811	-0.7893	0.008368	0.015947	350	-0.7893
COL8A1	0.12682	0.27795	5631	1.5204	0.0083784	0.015962	351	1.5204
CD81	0.99996	0.99996	19103	1.6544	0.0083896	0.015981	352	1.6544
KLK5	0.14198	0.30095	5984	0.33053	0.0084203	0.016034	353	0.33053
TMEM171	0.61194	0.75457	13258	-1.2643	0.0084726	0.016142	354	-1.2643
GALNT6	0.52167	0.68592	12014	-1.0898	0.0084738	0.016146	355	-1.0898
CKLF	0.96949	0.96955	18183	0.87099	0.0084851	0.016171	356	0.87099
OR6M1	0.53322	0.69445	12174	0.2847	0.0085249	0.016244	357	0.2847
ZNF337	0.13193	0.28571	5740	-1.9399	0.0085359	0.016265	358	-1.9399
C19orf67	0.71923	0.82343	14608	0.66776	0.0085755	0.016342	359	0.66776
GNB1	0.41471	0.60697	10717	-3.2691	0.0085772	0.016349	360	-3.2691
FAM149A	0.97354	0.97368	18290	-1.1839	0.0086295	0.016456	361	-1.1839
AOC3	0.78794	0.84813	15122	-0.8744	0.0086818	0.016555	362	-0.8744
NPFFR2	0.80424	0.85487	15270	-1.3588	0.0087341	0.016649	363	-1.3588
CRYBA2	0.38173	0.58297	10369	0.38614	0.0087863	0.016747	364	0.38614
IL2RG	0.92546	0.92638	16997	1.4432	0.008832	0.016825	365	1.4432
CBLB	0.12089	0.2689	5496	-5.2301	0.0088909	0.016937	366	-5.2301
ZNF592	0.35389	0.56306	10111	-2.5322	0.0089432	0.017022	367	-2.5322
PLA2G12A	0.69233	0.81501	14457	1.0495	0.0089818	0.017101	368	1.0495
OR5H1	0.56037	0.71499	12545	-0.94318	0.0089934	0.017122	369	-0.94318
ONECUT2	0.49554	0.66639	11690	-2.7752	0.0089955	0.017125	370	-2.7752
ZNF492	0.39168	0.59019	10473	-1.515	0.0090166	0.017162	371	-1.515
TXNRD3	0.84039	0.87135	15629	1.4435	0.0090282	0.017188	372	1.4435
CHSY1	0.96431	0.96437	18021	0.68414	0.009034	0.017196	373	0.68414
SCUBE2	0.9919	0.99192	18842	-0.48076	0.0090477	0.017219	374	-0.48076
PTP4A3	0.70914	0.82012	14552	-0.30168	0.0090863	0.017292	375	-0.30168
MRPL55	0.63949	0.77582	13686	-0.28775	0.0091037	0.017323	376	-0.28775
MSTN	0.46465	0.64333	11299	0.28389	0.0091328	0.017373	377	0.28389
FOXH1	0.6109	0.75375	13241	-2.5859	0.0091523	0.017405	378	-2.5859
OR4A5	0.97954	0.97967	18475	0.27938	0.0091737	0.017445	379	0.27938
SIRPD	0.95973	0.95975	17891	0.29265	0.0091854	0.017468	380	0.29265
LY6G5B	0.21246	0.40248	7594	-4.3383	0.0092045	0.017507	381	-4.3383
ZNF440	0.67828	0.8063	14272	-0.81353	0.0092568	0.017603	382	-0.81353
HDAC4	0.18065	0.35763	6877	-1.8996	0.0092616	0.017614	383	-1.8996
SLC16A3	0.9711	0.97121	18230	0.89906	0.0092909	0.017671	384	0.89906
HOXA10	0.13002	0.28285	5687	-1.6126	0.0093091	0.017696	385	-1.6126
LRRC49	0.72832	0.82635	14666	0.23375	0.0093557	0.017781	386	0.23375
PTPN11	0.99418	0.99421	18917	0.9733	0.0093613	0.017797	387	0.9733
PIP4K2A	0.99045	0.99044	18802	0.62468	0.009397	0.017868	388	0.62468
GATA6	0.75312	0.83494	14850	0.51947	0.0094136	0.01789	389	0.51947
ZNF226	0.9439	0.944	17462	1.5036	0.0094148	0.01789	390	1.5036
STXBP5L	0.055751	0.15881	3686	-5.4955	0.0094658	0.01798	391	-5.4955
MTERF2	0.72603	0.82564	14650	0.0040221	0.0094918	0.018036	392	0.0040221
ALS2CL	0.042287	0.12465	3108	-3.7397	0.0095181	0.018081	393	-3.7397
PPM1F	0.99973	0.99973	19088	1.2519	0.0095216	0.018085	394	1.2519
GULP1	0.21104	0.40055	7561	-1.6338	0.0095703	0.018181	395	-1.6338
TMEM56	0.82625	0.86459	15469	-0.3666	0.0096226	0.01826	396	-0.3666
PAGE1	0.95945	0.95947	17877	0.98004	0.0096468	0.018306	397	0.98004
FBRSL1	0.9684	0.96847	18151	-0.1371	0.0096748	0.01836	398	-0.1371
L3MBTL3	0.035214	0.10605	2771	-4.8787	0.0097793	0.018547	399	-4.8787
TRIM37	0.63872	0.77523	13672	-0.70731	0.009803	0.018584	400	-0.70731
ROBO3	0.56595	0.71919	12617	1.1173	0.0098271	0.018628	401	1.1173
GRIPAP1	0.8539	0.87823	15785	-0.071877	0.0098392	0.018645	402	-0.071877
ACSL5	0.65141	0.78517	13876	-0.63909	0.0098755	0.018705	403	-0.63909
TXNDC12	0.3464	0.55772	10021	-2.0187	0.0098838	0.018715	404	-2.0187
HINT1	0.25493	0.45976	8488	-4.0183	0.0099361	0.018805	405	-4.0183
NARF	0.83187	0.86731	15538	0.027431	0.0099421	0.018822	406	0.027431
GRB14	0.81262	0.85845	15338	0.67253	0.0099664	0.018862	407	0.67253
COPS7B	0.0042501	0.014842	592	-6.2282	0.0099883	0.018911	408	-6.2282
NSUN5	0.48149	0.65586	11519	0.47216	0.010033	0.018992	409	0.47216
ATP2A3	0.072874	0.19248	4281	-5.145	0.010041	0.019001	410	-5.145
OPCML	0.20244	0.38844	7372	-1.9118	0.010076	0.019057	411	-1.9118
PARVB	0.17246	0.34593	6691	-2.7363	0.010093	0.019083	412	-2.7363
ERBB2	0.95091	0.95096	17628	-1.5639	0.010145	0.019184	413	-1.5639
NFE2L2	0.96853	0.9686	18158	1.0967	0.010197	0.019276	414	1.0967
CBX5	0.99458	0.99461	18932	1.0912	0.010266	0.019396	415	1.0912
ZFP2	0.51076	0.67768	11876	-1.4836	0.010302	0.019466	416	-1.4836
C4orf47	0.50116	0.67062	11755	-0.92879	0.010354	0.019569	417	-0.92879
CROT	0.088083	0.21742	4699	-5.2694	0.010458	0.019763	418	-5.2694
HMMR	0.19785	0.38192	7264	-2.1283	0.010576	0.019974	419	-2.1283
NUDT6	0.99825	0.99824	19033	0.78645	0.010589	0.019992	420	0.78645
MRPL37	0.040261	0.098579	3009	-4.8188	0.010678	0.019558	421	-4.8188
PRAMEF8	0.27539	0.48643	8896	-0.99425	0.010719	0.020219	422	-0.99425
RSRC2	0.21808	0.41023	7719	-1.3054	0.010733	0.020245	423	-1.3054
CXCR3	0.63891	0.77538	13676	-0.17538	0.010772	0.020321	424	-0.17538
RAB31	0.55467	0.71061	12459	-0.97286	0.010824	0.020414	425	-0.97286
PIGR	0.98283	0.98285	18569	0.90755	0.010847	0.020458	426	0.90755
ARL6IP4	0.83781	0.87014	15594	0.80366	0.010866	0.02049	427	0.80366
GIMAP1-GIMAP5	0.86441	0.88403	15924	-1.3816	0.010876	0.020512	428	-1.3816
CACFD1	0.50271	0.67175	11775	1.4263	0.010961	0.020647	429	1.4263
ITFG3	0.95039	0.95045	17615	0.12538	0.010974	0.020672	430	0.12538
KRT8	0.44883	0.63165	11124	-2.6345	0.01098	0.020681	431	-2.6345
COMT	0.37988	0.58165	10353	-0.067244	0.010986	0.020695	432	-0.067244
CHFR	0.57203	0.72376	12704	-0.94688	0.011018	0.020757	433	-0.94688
PITPNA	0.19733	0.38119	7249	-4.0952	0.011033	0.020784	434	-4.0952
PRR36	0.66851	0.79854	14116	0.65642	0.011069	0.020845	435	0.65642
C12orf77	0.75685	0.78222	14873	-2.2912	0.01107	0.019911	436	-2.2912
SLC45A3	0.99152	0.99155	18830	1.1595	0.011088	0.020884	437	1.1595
CD1B	0.52478	0.68826	12068	-0.33491	0.011095	0.020895	438	-0.33491
MAB21L3	0.85752	0.88019	15834	0.38418	0.011127	0.020959	439	0.38418
LDHD	0.62456	0.76433	13453	-1.2955	0.011137	0.020976	440	-1.2955
NOTCH4	0.9576	0.95762	17812	0.47632	0.011178	0.021051	441	0.47632
OR56A5	0.87029	0.88741	16008	0.18135	0.011184	0.021061	442	0.18135
MLLT4	0.48149	0.65586	11515	-2.177	0.011189	0.021071	443	-2.177
GPRASP1	0.87496	0.89018	16064	0.55322	0.011241	0.021161	444	0.55322
DGAT2L6	0.27613	0.48738	8914	-1.2131	0.011294	0.021254	445	-1.2131
T	0.62412	0.76397	13448	0.013203	0.011294	0.021254	446	0.013203
CSK	0.98971	0.98967	18779	0.62715	0.011332	0.021323	447	0.62715
JADE3	0.97912	0.97925	18466	0.31654	0.011339	0.021332	448	0.31654
GATA5	0.65308	0.78645	13903	-0.66434	0.011345	0.021341	449	-0.66434
ZNF813	0.49499	0.66597	11683	-1.393	0.011346	0.021342	450	-1.393
TMCO5A	0.99328	0.99331	18888	0.60342	0.011352	0.021355	451	0.60342
LRRC69	0.9922	0.99222	18852	1.3719	0.011398	0.021438	452	1.3719
SNAI1	0.96317	0.96321	17990	0.50604	0.01141	0.021461	453	0.50604
FGD1	0.54124	0.70049	12276	-2.8621	0.01145	0.021538	454	-2.8621
SSUH2	0.68126	0.80862	14319	1.421	0.011481	0.021585	455	1.421
JAK3	0.53693	0.69721	12223	-1.8874	0.011502	0.021616	456	-1.8874
ABCA8	0.062848	0.1757	4002	-2.6545	0.011554	0.021713	457	-2.6545
CES5A	0.4088	0.60264	10659	0.71037	0.011657	0.021897	458	0.71037
BRD7	0.13905	0.29655	5909	-2.9661	0.011659	0.0219	459	-2.9661
SLC6A18	0.35035	0.56057	10065	-1.6221	0.011664	0.021909	460	-1.6221
APBA3	0.9372	0.9373	17280	1.0492	0.01167	0.02192	461	1.0492
DDX60	0.79562	0.85125	15194	-0.26654	0.01169	0.02195	462	-0.26654
FUT8	0.61722	0.75866	13345	-1.5751	0.011711	0.021988	463	-1.5751
PROC	0.80149	0.8537	15249	0.51159	0.011755	0.022069	464	0.51159
C20orf203	0.62956	0.76823	13533	0.11482	0.011763	0.022083	465	0.11482
SERPING1	0.25401	0.45856	8470	1.4326	0.011775	0.022105	466	1.4326
THSD4	0.98287	0.98289	18571	0.12199	0.011782	0.022119	467	0.12199
C15orf43	0.1022	0.23975	5051	-1.6393	0.011801	0.022145	468	-1.6393
FAM117A	0.99066	0.99064	18807	-0.91409	0.011815	0.022177	469	-0.91409
PSG11	0.62445	0.76424	13450	-1.0404	0.011867	0.022262	470	-1.0404
APBA2	0.98916	0.98915	18763	0.97123	0.011894	0.022303	471	0.97123
HHLA2	0.15631	0.32231	6319	-1.7898	0.011907	0.022336	472	-1.7898
NR2C2AP	0.97853	0.97867	18447	-0.10734	0.01192	0.022361	473	-0.10734
CTSE	0.94589	0.94592	17513	0.09239	0.011973	0.022457	474	0.09239
PPP5D1	0.12353	0.27292	5559	-2.0896	0.012013	0.022527	475	-2.0896
CHRM2	0.96099	0.961	17924	1.4839	0.012019	0.022536	476	1.4839
TRIM27	0.59749	0.74337	13055	0.28165	0.012024	0.022547	477	0.28165
CASKIN1	0.91981	0.92155	16870	0.31111	0.012039	0.022569	478	0.31111
EPC2	0.92714	0.92789	17037	0.64888	0.012062	0.022611	479	0.64888
KRTAP23-1	0.96136	0.96135	17937	0.78481	0.012092	0.022665	480	0.78481
SESN1	0.95527	0.9553	17748	0.75604	0.012099	0.022682	481	0.75604
C1QTNF4	0.50484	0.67329	11809	-1.7552	0.012128	0.022729	482	-1.7552
FAM181B	0.1849	0.3637	6966	0.51584	0.01218	0.022826	483	0.51584
APOBEC1	0.62205	0.76234	13417	0.97438	0.012212	0.022875	484	0.97438
SPOPL	0.89795	0.90489	16460	-0.13032	0.012232	0.02292	485	-0.13032
RPL26L1	0.45938	0.63951	11236	-1.8687	0.012285	0.023013	486	-1.8687
CCDC160	0.97647	0.97665	18381	-1.0058	0.012337	0.023106	487	-1.0058
OGFOD3	0.12063	0.26848	5486	-2.046	0.012353	0.023129	488	-2.046
ENPP1	0.99627	0.99628	18975	0.53141	0.01236	0.023145	489	0.53141
CT47A3	0.44711	0.6304	11089	-1.248	0.012389	0.023194	490	-1.248
C7orf57	0.44281	0.62734	11042	0.88039	0.01242	0.023243	491	0.88039
MSGN1	0.1954	0.37852	7202	-3.2717	0.012441	0.023281	492	-3.2717
RBFOX2	0.087275	0.21611	4677	-2.5509	0.012493	0.023365	493	-2.5509
TBC1D10C	0.3014	0.5196	9430	-0.30021	0.012545	0.023444	494	-0.30021
UBE2R2	0.96855	0.96862	18159	1.4523	0.012589	0.023526	495	1.4523
CKLF-CMTM1	0.69849	0.81684	14488	-1.2874	0.01265	0.023642	496	-1.2874
LBR	0.6188	0.75985	13364	0.60255	0.01265	0.023643	497	0.60255
TECTB	0.99697	0.99699	18991	0.22661	0.012702	0.023736	498	0.22661
RBM3	0.85575	0.87923	15805	1.2947	0.012732	0.023791	499	1.2947
HTR5A	0.25152	0.45524	8422	-1.9049	0.012739	0.0238	500	-1.9049
NAGK	0.4532	0.6349	11172	-2.1309	0.012754	0.023833	501	-2.1309
LINGO1	0.55846	0.71352	12525	-1.0371	0.01278	0.023887	502	-1.0371
GRB2	0.91474	0.91738	16763	0.54314	0.012806	0.023927	503	0.54314
TMEM61	0.34005	0.5532	9947	-1.5197	0.012814	0.023939	504	-1.5197
IFI30	0.70601	0.81914	14532	-0.53096	0.012848	0.024005	505	-0.53096
TAX1BP1	0.77343	0.84239	15005	-0.93773	0.012858	0.024019	506	-0.93773
CD300E	0.86669	0.88531	15959	1.2279	0.012875	0.024048	507	1.2279
ADTRP	0.99769	0.99769	19015	1.0314	0.012889	0.024076	508	1.0314
CDK5	0.67095	0.80048	14155	-0.086424	0.01291	0.024113	509	-0.086424
TPD52L3	0.98519	0.98518	18645	0.12451	0.012937	0.024161	510	0.12451
WWC2	0.16749	0.3387	6579	-2.6382	0.012962	0.024207	511	-2.6382
SCO2	0.14019	0.29826	5930	-1.6559	0.012971	0.024222	512	-1.6559
PKD2L2	0.80224	0.85401	15258	-0.42029	0.012992	0.024262	513	-0.42029
CASZ1	0.083892	0.21059	4579	-3.9864	0.013067	0.024386	514	-3.9864
ICAM2	0.48451	0.6581	11555	1.1834	0.013109	0.02446	515	1.1834
SEC11A	0.61965	0.76052	13377	-0.80362	0.013158	0.024537	516	-0.80362
CYB5R2	0.92842	0.92903	17066	-1.8161	0.013171	0.024557	517	-1.8161
CSAG1	0.95431	0.95432	17721	0.2374	0.013223	0.024654	518	0.2374
TRPV6	0.56715	0.72009	12634	1.1614	0.013234	0.024679	519	1.1614
PTPRH	0.86282	0.88313	15902	0.91371	0.013262	0.024735	520	0.91371
ADAMTSL4	0.066533	0.18198	4093	-2.4234	0.013275	0.024755	521	-2.4234
TTC23	0.40031	0.59649	10563	-1.5859	0.013289	0.024779	522	-1.5859
DCD	0.94445	0.94452	17477	-0.25343	0.013317	0.024829	523	-0.25343
MYH13	0.19599	0.37934	7213	-4.6083	0.013327	0.024842	524	-4.6083
AKAP3	0.98546	0.98544	18655	0.069257	0.013379	0.024934	525	0.069257
ZNF569	0.30271	0.52121	9453	0.31884	0.013401	0.024979	526	0.31884
UCK2	0.15574	0.32145	6312	-2.0772	0.013408	0.02499	527	-2.0772
JAKMIP1	0.41324	0.6059	10698	-2.3643	0.013431	0.025031	528	-2.3643
MAP1B	0.73509	0.82857	14708	0.24094	0.01345	0.025056	529	0.24094
PRRC1	0.92135	0.92286	16903	-0.42728	0.013471	0.025094	530	-0.42728
FUOM	0.35523	0.564	10124	-1.9133	0.013483	0.025121	531	-1.9133
ZNF572	0.52968	0.69187	12132	0.89649	0.013513	0.02518	532	0.89649
THNSL1	0.04922	0.14237	3391	0.78071	0.013535	0.025219	533	0.78071
PCDHA10	0.59701	0.743	13045	-0.14935	0.013548	0.025246	534	-0.14935
FAM124A	0.78429	0.84669	15096	-0.29014	0.013588	0.025309	535	-0.29014
H3F3B	0.58752	0.73572	12916	-0.83196	0.01364	0.0254	536	-0.83196
ERAS	0.85768	0.88027	15837	1.1871	0.013653	0.025424	537	1.1871
ALCAM	0.98748	0.98746	18717	0.5949	0.013667	0.025449	538	0.5949
TLR4	0.17849	0.35455	6832	-4.5767	0.013692	0.025492	539	-4.5767
CATSPERB	0.24557	0.44725	8297	-1.8974	0.013695	0.025496	540	-1.8974
PSTPIP1	0.99665	0.99669	18982	1.5793	0.013723	0.025552	541	1.5793
SPATA12	0.90683	0.91127	16611	0.53182	0.013744	0.025585	542	0.53182
SCN2A	0.98742	0.98739	18713	0.74738	0.013752	0.025601	543	0.74738
DCST1	0.57092	0.72296	12680	-1.0104	0.013794	0.025677	544	-1.0104
FXYD5	0.60491	0.74914	13158	-1.9732	0.013796	0.025682	545	-1.9732
PSG5	0.11577	0.26096	5372	-4.5342	0.013848	0.025781	546	-4.5342
DEFB121	0.97077	0.97085	18222	1.3609	0.0139	0.025866	547	1.3609
C16orf87	0.37602	0.57893	10320	-1.6489	0.013907	0.025876	548	-1.6489
RETSAT	0.54462	0.70306	12323	-1.16	0.013943	0.025941	549	-1.16
HIST2H2AB	0.88056	0.89353	16155	0.2773	0.013952	0.025958	550	0.2773
ZBTB43	0.97066	0.97074	18218	0.84607	0.013986	0.026018	551	0.84607
NIPA1	0.94834	0.94839	17572	0.0060974	0.014035	0.026106	552	0.0060974
HEBP2	0.64807	0.78257	13819	0.67758	0.01405	0.026134	553	0.67758
CISD1	0.37748	0.57997	10333	-1.7008	0.014056	0.026146	554	-1.7008
MINPP1	0.98809	0.98809	18732	1.5933	0.014057	0.026148	555	1.5933
AGTR2	0.94536	0.94537	17502	0.16126	0.014071	0.026178	556	0.16126
IQCH	0.30114	0.51928	9426	-0.62296	0.014108	0.02624	557	-0.62296
TCTN2	0.99308	0.9931	18878	1.1443	0.014229	0.026446	558	1.1443
TCIRG1	0.02155	0.068133	2015	-2.421	0.014236	0.026462	559	-2.421
STX2	0.63831	0.77493	13663	0.66775	0.014257	0.02651	560	0.66775
SEMA3C	0.59311	0.74002	12996	0.17737	0.014286	0.026562	561	0.17737
RPS6KA4	0.41351	0.60609	10703	-2.8378	0.014317	0.026611	562	-2.8378
SCRT1	0.89086	0.90011	16319	0.62749	0.014329	0.026642	563	0.62749
TDG	0.28564	0.49968	9112	0.73234	0.014365	0.026708	564	0.73234
FCAR	0.38145	0.58277	10366	-1.6504	0.014401	0.02678	565	-1.6504
CDK5R1	0.39431	0.59215	10503	-2.9321	0.014421	0.026819	566	-2.9321
ICA1	0.87503	0.87516	16066	-2.543	0.014475	0.022902	567	-2.543
TSKS	0.97837	0.97852	18441	0.41514	0.014488	0.026938	568	0.41514
STX8	0.76185	0.83807	14909	0.32766	0.014495	0.026951	569	0.32766
LITAF	0.99217	0.99219	18849	0.47199	0.014502	0.026966	570	0.47199
SLC26A7	0.86704	0.88552	15963	1.3549	0.01451	0.026976	571	1.3549
GABRG2	0.15065	0.31385	6186	-2.5722	0.014525	0.027006	572	-2.5722
BTLA	0.83412	0.86837	15564	1.4832	0.014539	0.027033	573	1.4832
KY	0.71296	0.82136	14577	0.61644	0.014553	0.027061	574	0.61644
DEPDC1B	0.99759	0.99757	19011	0.72521	0.01456	0.027074	575	0.72521
UGT2A1	0.91063	0.91412	16689	-0.91464	0.014577	0.027102	576	-0.91464
HERPUD1	0.11674	0.26246	5397	-1.4446	0.014626	0.027191	577	-1.4446
NOMO3	0.017971	0.057781	1781	-5.2879	0.014629	0.027195	578	-5.2879
ATP13A5	0.94854	0.94859	17576	0.30126	0.014669	0.027273	579	0.30126
C11orf58	0.1426	0.30186	6006	-2.8136	0.014681	0.027301	580	-2.8136
RASGRP3	0.98875	0.98874	18752	1.1929	0.014735	0.02739	581	1.1929
OR10H1	0.84127	0.87177	15644	-0.68603	0.014785	0.027478	582	-0.68603
EFCC1	0.11044	0.25271	5243	-1.9195	0.014837	0.027579	583	-1.9195
ZDHHC11	0.52712	0.68998	12104	-2.4518	0.014941	0.027795	584	-2.4518
PCDHB15	0.92448	0.92554	16974	0.80991	0.014976	0.027861	585	0.80991
PRG3	0.8863	0.89714	16245	-1.1383	0.014993	0.027895	586	-1.1383
KIAA0513	0.21999	0.41276	7765	-1.1602	0.015013	0.027927	587	-1.1602
TMEM150A	0.98012	0.98023	18494	-0.55915	0.015022	0.023389	588	-0.55915
KIAA1107	0.89525	0.90303	16396	0.17576	0.015045	0.027987	589	0.17576
CYP2B6	0.79164	0.84961	15158	-0.72389	0.015097	0.028076	590	-0.72389
SMR3A	0.55767	0.71293	12512	-1.7343	0.015149	0.028164	591	-1.7343
ZC3H10	0.9938	0.99383	18908	0.37527	0.015183	0.028212	592	0.37527
CCND1	0.19532	0.37841	7199	-4.1802	0.015201	0.028241	593	-4.1802
PARP12	0.67926	0.80705	14285	-0.71698	0.015242	0.028313	594	-0.71698
BTRC	0.98117	0.98119	18524	1.3547	0.015257	0.028334	595	1.3547
C10orf10	0.99335	0.99339	18894	0.84806	0.015264	0.028343	596	0.84806
ERI3	0.86599	0.88495	15949	-0.92945	0.015305	0.028425	597	-0.92945
C2CD4B	0.14776	0.30953	6121	-1.5355	0.015309	0.028434	598	-1.5355
ADI1	0.75693	0.8363	14875	0.28796	0.015316	0.02845	599	0.28796
GKN2	0.79388	0.85054	15177	-0.062529	0.015368	0.028542	600	-0.062529
STMN4	0.98317	0.98318	18585	0.74889	0.015383	0.028561	601	0.74889
TLCD1	0.49941	0.66929	11734	-0.40232	0.015405	0.028603	602	-0.40232
CD68	0.10583	0.24547	5134	-3.5472	0.01541	0.028607	603	-3.5472
OR10Z1	0.949	0.94903	17584	1.4007	0.01545	0.028682	604	1.4007
GK2	0.91242	0.91551	16720	0.61664	0.015457	0.028694	605	0.61664
NRG4	0.93933	0.93943	17349	-0.49104	0.015487	0.028757	606	-0.49104
ANKRD44	0.43792	0.62375	10974	-1.5535	0.015502	0.028782	607	-1.5535
F2RL3	0.84646	0.87439	15701	0.39105	0.01551	0.028791	608	0.39105
ZNF618	0.54302	0.70183	12299	-3.2091	0.015514	0.028801	609	-3.2091
ITGA5	0.69348	0.81537	14462	-0.47175	0.015517	0.028804	610	-0.47175
DEFB1	0.99764	0.99764	19013	0.91575	0.015525	0.028818	611	0.91575
CABIN1	0.52645	0.6895	12093	-1.8734	0.015566	0.028893	612	-1.8734
C18orf63	0.95637	0.95639	17777	0.1167	0.015618	0.028989	613	0.1167
C6orf141	0.29581	0.51257	9320	0.44234	0.015659	0.029065	614	0.44234
CDCA7L	0.33428	0.54902	9879	-1.7434	0.015667	0.029077	615	-1.7434
CAMK1D	0.17682	0.35214	6794	-2.2002	0.01567	0.029082	616	-2.2002
TLK2	0.46898	0.64656	11365	-1.2648	0.015749	0.029233	617	-1.2648
WWC3	0.04779	0.13876	3335	-3.9692	0.015774	0.029272	618	-3.9692
RLBP1	0.68006	0.80767	14295	-1.0228	0.015826	0.029362	619	-1.0228
CD28	0.56	0.71471	12543	-2.5853	0.015878	0.029468	620	-2.5853
CERS4	0.71692	0.82263	14600	0.36949	0.01593	0.02956	621	0.36949
ECI1	0.92634	0.92716	17014	-0.5225	0.015953	0.029608	622	-0.5225
OLFM2	0.20248	0.38849	7374	-3.9946	0.015982	0.029666	623	-3.9946
SLC25A21	0.45249	0.63438	11164	-1.4696	0.015983	0.029667	624	-1.4696
C7orf25	0.61621	0.75785	13323	-1.7577	0.016034	0.029751	625	-1.7577
DCLK1	0.97095	0.97104	18226	1.1675	0.016082	0.029853	626	1.1675
RAB32	0.82374	0.86346	15444	-1.0573	0.016086	0.029858	627	-1.0573
ITGA2B	0.99322	0.99325	18884	1.3045	0.016089	0.029864	628	1.3045
SLC35F1	0.8502	0.87628	15746	0.74394	0.016112	0.029905	629	0.74394
NFIB	0.90327	0.90868	16553	0.47188	0.016127	0.029927	630	0.47188
GSK3A	0.12762	0.27919	5648	-4.4274	0.016138	0.029948	631	-4.4274
GPR31	0.46196	0.64139	11268	-0.16621	0.016142	0.029957	632	-0.16621
TC2N	0.14252	0.30173	6002	-2.6551	0.01619	0.03004	633	-2.6551
SAYSD1	0.28635	0.50058	9123	-3.7157	0.016242	0.030133	634	-3.7157
MRGPRG	0.34833	0.55909	10040	-3.445	0.016294	0.030245	635	-3.445
NPHS2	0.59907	0.74459	13079	-1.0157	0.016341	0.030318	636	-1.0157
MIXL1	0.85658	0.87969	15818	-0.14101	0.016346	0.030323	637	-0.14101
RAP1GAP2	0.45803	0.63849	11217	0.02067	0.016356	0.030341	638	0.02067
KCTD4	0.79271	0.85006	15165	-0.053552	0.016371	0.03037	639	-0.053552
ANGEL1	0.50556	0.67381	11815	-3.2842	0.016398	0.030414	640	-3.2842
LCA5L	0.61846	0.75959	13359	-0.89545	0.016433	0.03048	641	-0.89545
RAB3D	0.96251	0.96254	17968	0.3379	0.016486	0.030577	642	0.3379
C7orf43	0.14958	0.31228	6164	-1.0028	0.016502	0.030593	643	-1.0028
ATHL1	0.93224	0.93251	17154	0.28816	0.016548	0.03068	644	0.28816
SMN1	0.43569	0.62213	10935	-1.0907	0.016553	0.030689	645	-1.0907
MAOA	0.87865	0.89237	16124	-0.15467	0.016594	0.030757	646	-0.15467
ZNF585A	0.67842	0.80639	14273	-1.3793	0.016605	0.030781	647	-1.3793
LPPR3	0.8565	0.87965	15817	-0.15163	0.016625	0.030817	648	-0.15163
TWIST1	0.25134	0.45501	8421	-1.9592	0.016633	0.03083	649	-1.9592
PLOD1	0.97655	0.97673	18384	0.44293	0.016709	0.030963	650	0.44293
NMUR1	0.98449	0.98448	18621	0.31851	0.016725	0.030987	651	0.31851
SEMA5B	0.57131	0.72323	12693	-1.1025	0.016756	0.031044	652	-1.1025
ZNF664-FAM101A	0.047522	0.13809	3328	0.53992	0.016772	0.031073	653	0.53992
MEGF8	0.46597	0.64428	11322	-0.98284	0.016813	0.031143	654	-0.98284
SKI	0.94442	0.94449	17475	0.21228	0.016857	0.031211	655	0.21228
ZPLD1	0.2421	0.44261	8227	-3.9171	0.016865	0.031226	656	-3.9171
PRKAR2A	0.70161	0.81779	14513	-0.061361	0.016896	0.031272	657	-0.061361
UCP3	0.93931	0.9394	17346	-0.65596	0.016903	0.031287	658	-0.65596
CCDC140	0.17091	0.34368	6647	-2.6855	0.016969	0.031404	659	-2.6855
KIAA2018	0.99585	0.99583	18964	0.55516	0.016997	0.031458	660	0.55516
ADAM22	0.16225	0.33106	6455	-4.2643	0.017073	0.031593	661	-4.2643
EGF	0.49188	0.66361	11639	-0.21226	0.017106	0.031659	662	-0.21226
MISP	0.95855	0.95857	17847	-0.13411	0.017125	0.031693	663	-0.13411
MOB3B	0.99669	0.99672	18984	-0.245	0.017177	0.031781	664	-0.245
PNPLA6	0.49988	0.66966	11741	-0.24276	0.0172	0.031819	665	-0.24276
ANKRD18A	0.49118	0.66307	11633	0.038157	0.017208	0.031835	666	0.038157
TMEM244	0.65636	0.78903	13956	0.32903	0.017229	0.031869	667	0.32903
SLC24A4	0.92573	0.92663	17002	-1.5219	0.017333	0.032075	668	-1.5219
ALKBH3	0.90092	0.90696	16511	1.3598	0.017333	0.032075	669	1.3598
DMRTC1B	0.99887	0.99886	19051	0.42434	0.017385	0.032164	670	0.42434
CLIP4	0.032191	0.097776	2624	-5.0654	0.017437	0.032262	671	-5.0654
ANOS1	0.53368	0.69477	12185	-1.252	0.017451	0.032285	672	-1.252
CYP2C9	0.60269	0.74744	13127	-1.0361	0.017489	0.032342	673	-1.0361
ANO1	0.9809	0.98094	18515	0.59999	0.01753	0.03241	674	0.59999
OR2C1	0.63743	0.77423	13639	-2.023	0.017541	0.032428	675	-2.023
TMPRSS4	0.21822	0.4104	7724	-3.7198	0.017593	0.032521	676	-3.7198
MSS51	0.91771	0.91975	16821	-0.073904	0.017644	0.032602	677	-0.073904
ZDHHC16	0.31022	0.53066	9605	-1.8471	0.017688	0.032676	678	-1.8471
DPF1	0.14322	0.30278	6019	-0.5091	0.017696	0.032686	679	-0.5091
GPR82	0.82615	0.86455	15468	-0.37345	0.017696	0.032687	680	-0.37345
CDKN2D	0.44634	0.62984	11080	-0.021738	0.017815	0.032896	681	-0.021738
RAPGEF3	0.83815	0.87031	15602	-0.047413	0.017839	0.032932	682	-0.047413
PARP15	0.43816	0.62394	10977	-1.5963	0.017871	0.032976	683	-1.5963
DMRT3	0.57141	0.72331	12696	-1.1502	0.017903	0.033044	684	-1.1502
KLK3	0.94137	0.94145	17397	-1.6015	0.017904	0.033045	685	-1.6015
KRTAP8-1	0.90645	0.911	16602	1.0326	0.017911	0.033056	686	1.0326
OR51E2	0.39451	0.59228	10507	0.70117	0.017927	0.033087	687	0.70117
DGKA	0.27706	0.48858	8932	1.3925	0.017943	0.033121	688	1.3925
BTBD2	0.68759	0.81359	14427	0.24181	0.017967	0.033161	689	0.24181
RFX2	0.99936	0.99937	19066	0.2143	0.018008	0.033231	690	0.2143
SEMA4G	0.96111	0.96111	17929	-0.45228	0.01806	0.033331	691	-0.45228
PJA2	0.99993	0.99993	19101	1.2408	0.018063	0.033336	692	1.2408
APOC2	0.78953	0.84877	15139	0.08583	0.018071	0.033347	693	0.08583
PCDHGA1	0.14446	0.30462	6051	-0.51342	0.018095	0.033385	694	-0.51342
ZSCAN25	0.99617	0.99618	18971	0.85619	0.018111	0.033414	695	0.85619
CCL23	0.49259	0.66417	11647	-1.9147	0.018112	0.033416	696	-1.9147
IFT140	0.5716	0.72344	12698	0.37702	0.018135	0.033459	697	0.37702
RORB	0.66463	0.79547	14069	-2.1272	0.018164	0.033506	698	-2.1272
PDCL2	0.57768	0.72813	12780	0.89784	0.018183	0.033544	699	0.89784
MYO10	0.013404	0.04396	1420	-4.0023	0.018216	0.033594	700	-4.0023
OSR1	0.64612	0.78105	13784	-0.028229	0.018239	0.033635	701	-0.028229
OR11H12	0.30498	0.52409	9502	-3.0702	0.018268	0.033681	702	-3.0702
TMEM97	0.99483	0.99483	18940	1.1247	0.018296	0.033729	703	1.1247
KRTAP16-1	0.3912	0.58986	10468	-2.1561	0.018319	0.033777	704	-2.1561
ZMYM4	0.89341	0.90177	16360	1.0061	0.018336	0.033802	705	1.0061
IL32	0.82252	0.86288	15432	-1.3558	0.018423	0.03396	706	-1.3558
TBX21	0.39102	0.58975	10463	0.083349	0.018473	0.034056	707	0.083349
PCDHB6	0.32253	0.54058	9751	-3.3505	0.018475	0.034061	708	-3.3505
GNAI2	0.9421	0.94219	17413	-0.28901	0.018527	0.034156	709	-0.28901
ANKRD33B	0.14097	0.29943	5952	-0.71896	0.018587	0.034265	710	-0.71896
TRIM6	0.70161	0.81779	14512	-0.52362	0.018627	0.03433	711	-0.52362
UBL4B	0.47459	0.65074	11436	-0.021418	0.018692	0.034433	712	-0.021418
ZNF507	0.84608	0.8742	15696	0.75773	0.0187	0.034444	713	0.75773
MRPS12	0.093521	0.22617	4837	-4.5735	0.018735	0.034495	714	-4.5735
PMEPA1	0.67229	0.80155	14176	1.0952	0.018741	0.034508	715	1.0952
C1orf115	0.27592	0.48713	8911	-2.7029	0.018786	0.034581	716	-2.7029
MROH1	0.91768	0.91973	16820	0.64588	0.01879	0.034591	717	0.64588
PCNXL4	0.61214	0.7032	13262	-1.7029	0.018808	0.026795	718	-1.7029
TCHH	0.40376	0.599	10593	0.43376	0.018838	0.034674	719	0.43376
ZNF726	0.32259	0.54062	9753	-1.8148	0.018863	0.034716	720	-1.8148
PPP2R5A	0.50757	0.67535	11841	-1.346	0.01888	0.034749	721	-1.346
MBNL1	0.069179	0.18635	4166	-4.251	0.01889	0.034764	722	-4.251
MEOX1	0.056849	0.16147	3727	-1.5215	0.018942	0.034861	723	-1.5215
NAIF1	0.46362	0.64258	11290	-1.5183	0.018945	0.034872	724	-1.5183
MCEMP1	0.98853	0.98853	18743	0.82069	0.018961	0.034902	725	0.82069
ANXA6	0.98528	0.98528	18648	1.1956	0.01897	0.034916	726	1.1956
LILRB1	0.60879	0.75211	13208	-1.7122	0.018994	0.034962	727	-1.7122
MMP14	0.60197	0.74689	13117	-2.144	0.019046	0.035055	728	-2.144
TREML1	0.88503	0.89631	16223	-0.071238	0.019068	0.035094	729	-0.071238
GOLGA6L6	0.18879	0.36923	7052	-4.209	0.019098	0.035147	730	-4.209
OS9	0.96626	0.96632	18084	-0.20833	0.019142	0.035226	731	-0.20833
NCS1	0.015514	0.050479	1597	-4.2481	0.019202	0.035315	732	-4.2481
E2F3	0.89808	0.90496	16464	-0.42558	0.019241	0.035397	733	-0.42558
FANCD2OS	0.94024	0.94033	17368	0.81252	0.019249	0.035415	734	0.81252
MUC3A	0.91632	0.91865	16798	1.0584	0.019274	0.035459	735	1.0584
ACADSB	0.68346	0.81037	14361	-1.8188	0.019305	0.035519	736	-1.8188
EHMT2	0.80352	0.85458	15266	0.16966	0.019332	0.035581	737	0.16966
NUDT8	0.63998	0.77619	13698	-2.4626	0.019357	0.035622	738	-2.4626
PHOX2A	0.46363	0.64258	11291	0.58035	0.019461	0.035761	739	0.58035
LILRA5	0.013897	0.045485	1473	-2.8196	0.019513	0.035803	740	-2.8196
GCC2	0.76643	0.83975	14947	-0.17854	0.019565	0.03584	741	-0.17854
HBEGF	0.11203	0.25523	5277	-2.3987	0.019616	0.035884	742	-2.3987
TMEM211	0.21699	0.40878	7700	-2.1909	0.019668	0.035927	743	-2.1909
DYNLL2	0.071596	0.19032	4246	-4.2614	0.019927	0.03617	744	-4.2614
GREB1	0.53631	0.69673	12215	0.51868	0.020031	0.036254	745	0.51868
DYRK3	0.40292	0.59842	10587	-2.1979	0.020083	0.036301	746	-2.1979
OR52N5	0.95984	0.95988	17898	-0.54278	0.020135	0.036344	747	-0.54278
SMIM10	0.99442	0.99444	18926	0.50897	0.020187	0.036383	748	0.50897
OLIG1	0.61455	0.75656	13294	-2.4675	0.02029	0.036472	749	-2.4675
ABO	0.30944	0.52966	9590	-2.234	0.020342	0.036517	750	-2.234
SDR9C7	0.54025	0.69974	12264	-3.0198	0.020446	0.036595	751	-3.0198
ACACB	0.99618	0.99619	18972	0.13916	0.020498	0.036638	752	0.13916
TCP10	0.0085511	0.028792	1021	-3.857	0.020601	0.036725	753	-3.857
IFT81	0.13135	0.28486	5722	-2.9683	0.020653	0.036768	754	-2.9683
OC90	0.8067	0.85592	15292	-0.97871	0.020705	0.036813	755	-0.97871
ZNF207	0.8148	0.8594	15360	-1.7371	0.020757	0.036856	756	-1.7371
APH1B	0.98415	0.98413	18614	0.56924	0.020808	0.036893	757	0.56924
SMARCAD1	0.99947	0.99948	19072	0.86913	0.020912	0.036989	758	0.86913
RERE	0.14229	0.3014	5991	-4.8093	0.020964	0.03703	759	-4.8093
STX10	0.56881	0.72135	12655	-2.2564	0.021016	0.037072	760	-2.2564
ACKR2	0.66515	0.79588	14076	-0.059808	0.021067	0.037113	761	-0.059808
ITGB1	0.99356	0.99359	18897	0.64737	0.021119	0.037162	762	0.64737
ZNF219	0.92378	0.92494	16962	-0.62761	0.021171	0.037202	763	-0.62761
GDF2	0.99425	0.99435	18919	0.13558	0.021183	0.028975	764	0.13558
KLHL8	0.040985	0.12131	3039	-2.2815	0.021275	0.037294	765	-2.2815
MMP23B	0.42116	0.61162	10789	-2.2614	0.021326	0.037328	766	-2.2614
C6orf136	0.18611	0.36544	6992	-4.1253	0.02143	0.03741	767	-4.1253
SLAMF8	0.88952	0.89921	16290	0.31693	0.021482	0.037453	768	0.31693
ZNF18	0.12518	0.27545	5601	-4.6735	0.021534	0.0375	769	-4.6735
TLE1	0.61112	0.75392	13244	-0.29317	0.021585	0.03755	770	-0.29317
TMEM240	0.90978	0.9135	16671	0.70275	0.021637	0.037588	771	0.70275
LCLAT1	0.22347	0.41752	7828	-3.9845	0.021741	0.037678	772	-3.9845
SPRR4	0.97759	0.97779	18418	0.62151	0.021792	0.037718	773	0.62151
LMAN1	0.27038	0.47997	8796	-3.3484	0.021844	0.037756	774	-3.3484
HIF3A	0.59727	0.7432	13051	-2.6562	0.021896	0.037791	775	-2.6562
CALY	0.14537	0.306	6070	-2.4521	0.021948	0.037839	776	-2.4521
LOC100130357	0.60899	0.70174	13211	-1.0808	0.021961	0.029671	777	-1.0808
PLCL1	0.93975	0.93987	17355	-1.5785	0.021999	0.03789	778	-1.5785
TNFAIP8L2	0.86891	0.88662	15991	0.15851	0.022051	0.037933	779	0.15851
PAM16	0.050424	0.14536	3459	-2.9606	0.022103	0.037983	780	-2.9606
ANKRD34A	0.54399	0.70257	12309	-2.0884	0.022155	0.038028	781	-2.0884
OR2D3	0.64798	0.7825	13817	-2.3043	0.022206	0.038075	782	-2.3043
PCDHA6	0.81749	0.8606	15382	-2.0815	0.022258	0.038117	783	-2.0815
KIAA1467	0.49079	0.66276	11628	-2.9237	0.022362	0.038206	784	-2.9237
KATNAL2	0.82383	0.86351	15446	-1.0519	0.022413	0.038252	785	-1.0519
XYLB	0.91784	0.91984	16825	-1.6947	0.022465	0.038292	786	-1.6947
SHROOM4	0.98391	0.9839	18605	-1.1498	0.022517	0.038335	787	-1.1498
ATP5G3	0.8006	0.85332	15241	-1.9431	0.022569	0.03838	788	-1.9431
CD300C	0.16621	0.33687	6542	-3.5059	0.02262	0.038419	789	-3.5059
CXCR2	0.74882	0.8334	14812	-1.3559	0.022672	0.038469	790	-1.3559
ATP1A3	0.965	0.96505	18048	-1.2858	0.022724	0.038519	791	-1.2858
EIF5AL1	0.29659	0.51355	9335	-3.6957	0.022776	0.038566	792	-3.6957
RASA1	0.059943	0.16891	3872	-2.5501	0.022879	0.038649	793	-2.5501
LOC100130705	0.27985	0.49227	8990	-3.8192	0.023086	0.038822	794	-3.8192
ESYT3	0.022155	0.069846	2057	-1.0857	0.023138	0.038866	795	-1.0857
PITPNC1	0.14052	0.29875	5943	-3.9673	0.023189	0.038919	796	-3.9673
CRISP1	0.16665	0.3375	6553	-4.5585	0.023241	0.038962	797	-4.5585
TAF1L	0.40047	0.59661	10565	-1.9323	0.023345	0.03906	798	-1.9323
ANXA1	0.8163	0.86008	15372	-0.57219	0.023448	0.039151	799	-0.57219
SLBP	0.27706	0.48858	8933	-1.3729	0.0235	0.039193	800	-1.3729
APCDD1	0.90218	0.90788	16535	-1.0298	0.023551	0.039239	801	-1.0298
CXorf67	0.92363	0.92483	16959	-1.3903	0.023603	0.039287	802	-1.3903
CT47A10	0.80908	0.85692	15303	-1.0984	0.023655	0.039333	803	-1.0984
SEC23B	0.99849	0.99846	19036	0.15899	0.023706	0.039378	804	0.15899
KRBOX4	0.76038	0.83753	14898	0.50275	0.023758	0.039416	805	0.50275
SCRN2	0.85444	0.87851	15795	-0.69063	0.02381	0.039453	806	-0.69063
LAMA1	0.69677	0.7463	14474	-1.1454	0.023905	0.0314	807	-1.1454
SLC46A1	0.95519	0.95521	17746	-1.5894	0.023965	0.03958	808	-1.5894
C9orf9	0.50185	0.67114	11765	-0.21587	0.024017	0.039625	809	-0.21587
OR2B11	0.9913	0.99132	18824	0.3316	0.024068	0.039665	810	0.3316
TSPAN10	0.98687	0.98681	18693	-0.41983	0.02412	0.039705	811	-0.41983
VSIG4	0.018501	0.059369	1813	-5.9814	0.024223	0.039801	812	-5.9814
SFMBT1	0.12936	0.28186	5680	-2.9681	0.024275	0.039848	813	-2.9681
2021-09-03	0.15719	0.32364	6341	-3.2708	0.024327	0.039885	814	-3.2708
USP35	0.55239	0.70884	12424	-0.21815	0.024378	0.039942	815	-0.21815
ARHGEF28	0.10583	0.24547	5133	-1.3559	0.02443	0.039976	816	-1.3559
TMEM53	0.9974	0.99739	19004	0.67265	0.024482	0.04001	817	0.67265
CLIC3	0.83095	0.86688	15523	-1.5741	0.024533	0.040051	818	-1.5741
L3HYPDH	0.60919	0.75242	13214	-2.0373	0.024585	0.040099	819	-2.0373
CDK17	0.44081	0.62589	11011	-1.176	0.024688	0.040187	820	-1.176
GS1-259H13.2	0.47134	0.64829	11401	-1.2836	0.02474	0.040231	821	-1.2836
DCUN1D5	0.94212	0.9422	17414	-1.0505	0.024791	0.040278	822	-1.0505
UBA7	0.96626	0.96632	18085	0.37613	0.024843	0.040314	823	0.37613
ERICH5	0.36693	0.57242	10225	-1.934	0.024895	0.040368	824	-1.934
ZNF516	0.1955	0.37866	7205	-3.1512	0.024946	0.040418	825	-3.1512
ABLIM3	0.92211	0.92352	16924	0.95263	0.02505	0.040505	826	0.95263
RIPPLY3	0.89667	0.904	16425	-1.004	0.025153	0.040606	827	-1.004
DTX3L	0.59361	0.74039	13006	-2.0961	0.025205	0.040645	828	-2.0961
NFYA	0.55731	0.71263	12502	-1.5178	0.025256	0.040684	829	-1.5178
CALR3	0.93682	0.93691	17274	-0.26295	0.025308	0.040732	830	-0.26295
ATP1A4	0.90684	0.91127	16612	-0.23113	0.025359	0.040782	831	-0.23113
SPRED1	0.9727	0.97285	18268	-0.32728	0.025411	0.040818	832	-0.32728
ZFP69	0.33484	0.54944	9885	-1.6996	0.025463	0.040858	833	-1.6996
AGAP11	0.1373	0.29388	5862	-2.8427	0.025514	0.0409	834	-2.8427
CCDC181	0.083011	0.20917	4555	-4.9824	0.025566	0.040939	835	-4.9824
ABCA9	0.23224	0.42939	8042	-3.5998	0.025618	0.040976	836	-3.5998
TEX30	0.91326	0.91616	16734	-1.6587	0.025721	0.041068	837	-1.6587
STAT4	0.99418	0.99422	18918	0.0049052	0.025772	0.041102	838	0.0049052
GPANK1	0.47334	0.64981	11426	-0.88184	0.025876	0.041199	839	-0.88184
PCDH9	0.45803	0.63849	11218	-2.7633	0.025927	0.041244	840	-2.7633
UBXN6	0.16143	0.32987	6431	-3.1668	0.025979	0.041287	841	-3.1668
OR5M10	0.44296	0.62743	11046	-1.7642	0.02603	0.041322	842	-1.7642
FGFR1OP	0.44227	0.62693	11033	-2.0538	0.026082	0.041362	843	-2.0538
MRFAP1L1	0.052813	0.1514	3556	-4.6327	0.026134	0.041401	844	-4.6327
ITGA2	0.99838	0.99837	19034	0.81999	0.026237	0.041495	845	0.81999
CNGA2	0.41838	0.6096	10754	-1.5512	0.026288	0.041535	846	-1.5512
FRAT1	0.2997	0.5175	9400	-3.1274	0.02634	0.04158	847	-3.1274
PCCB	0.21065	0.40002	7553	-4.4251	0.026392	0.041626	848	-4.4251
CAP2	0.0031278	0.011052	467	-4.3152	0.026443	0.041664	849	-4.3152
WDTC1	0.77449	0.8428	15014	0.070154	0.026495	0.041704	850	0.070154
LRRC63	0.9252	0.92616	16991	-0.56856	0.026546	0.041744	851	-0.56856
WDR45B	0.22171	0.41511	7800	-0.81385	0.026598	0.041789	852	-0.81385
STRBP	0.85297	0.87771	15777	-0.040487	0.026649	0.04183	853	-0.040487
DYRK4	0.95186	0.95191	17648	-0.66265	0.026701	0.041879	854	-0.66265
CAPZA1	0.52253	0.68657	12028	-2.6092	0.026753	0.041919	855	-2.6092
SDK1	0.91822	0.92015	16836	0.64332	0.026804	0.041962	856	0.64332
ARL14EPL	0.98655	0.98649	18687	-0.49037	0.026856	0.042004	857	-0.49037
HACD2	0.044524	0.13051	3203	-3.7923	0.026907	0.042054	858	-3.7923
ZNF227	0.70161	0.81779	14511	-2.0696	0.026959	0.042096	859	-2.0696
ZNF879	0.33123	0.54687	9844	-2.0098	0.027062	0.042174	860	-2.0098
MDH1	0.90987	0.91356	16675	0.41438	0.027114	0.042213	861	0.41438
TM9SF4	0.99079	0.99077	18810	0.87997	0.027165	0.042263	862	0.87997
TRIM25	0.11051	0.25281	5244	-3.0286	0.027217	0.042313	863	-3.0286
MKRN2OS	0.51941	0.68421	11993	-1.5174	0.027268	0.042359	864	-1.5174
NOX5	0.12472	0.27477	5589	-3.159	0.02732	0.042403	865	-3.159
CLPSL1	0.67282	0.80195	14186	-2.0928	0.027371	0.042442	866	-2.0928
BNIP2	0.55311	0.70941	12432	-3.2644	0.027423	0.042482	867	-3.2644
TXNDC15	0.87173	0.88826	16022	-1.6572	0.027526	0.042578	868	-1.6572
IL2RA	0.85852	0.8807	15849	-1.1296	0.027577	0.042623	869	-1.1296
KRTAP13-2	0.91221	0.91535	16716	-1.8138	0.027629	0.042668	870	-1.8138
KRTAP4-2	0.83754	0.87	15591	-1.471	0.027681	0.042711	871	-1.471
CHST12	0.21712	0.40895	7702	-2.4852	0.027732	0.042745	872	-2.4852
EPSTI1	0.59161	0.73889	12975	0.042112	0.027835	0.04283	873	0.042112
EPS8L2	0.15453	0.31966	6286	-3.5275	0.027887	0.042876	874	-3.5275
ADAT2	0.033405	0.10116	2688	-5.7191	0.027938	0.042915	875	-5.7191
STK17A	0.58032	0.73019	12812	-2.6887	0.02799	0.042968	876	-2.6887
ZMYND10	0.10854	0.2497	5196	-2.5459	0.028041	0.043008	877	-2.5459
SERPINB7	0.98302	0.98304	18578	-0.93898	0.028093	0.04305	878	-0.93898
CEP162	0.74046	0.83043	14750	-1.2868	0.028196	0.04313	879	-1.2868
COG2	0.23434	0.43227	8087	-4.4316	0.028247	0.043168	880	-4.4316
GCC1	0.21752	0.40949	7710	-4.0983	0.02835	0.043256	881	-4.0983
SLC35B2	0.96687	0.96691	18107	-1.6572	0.028402	0.043303	882	-1.6572
AQP12A	0.18707	0.36681	7017	-2.4198	0.028453	0.043347	883	-2.4198
CADM1	0.11722	0.26319	5411	-5.1744	0.028556	0.043424	884	-5.1744
PSMB9	0.77028	0.84122	14979	-0.82962	0.028608	0.043466	885	-0.82962
ACAP1	0.23598	0.43449	8120	-1.327	0.028659	0.043508	886	-1.327
ADAMTS2	0.92888	0.92944	17075	-2.4471	0.028711	0.043553	887	-2.4471
KMT2E	0.81735	0.86054	15381	-1.8047	0.028762	0.043598	888	-1.8047
ACSS1	0.80586	0.85555	15287	-0.21044	0.028968	0.043775	889	-0.21044
TBX22	0.58766	0.73584	12919	-2.3442	0.02902	0.04382	890	-2.3442
PACSIN3	0.54377	0.7024	12305	-1.2181	0.029071	0.043864	891	-1.2181
SLC23A1	0.27039	0.47998	8797	-0.67165	0.029123	0.043912	892	-0.67165
ZMYM3	0.99288	0.99291	18872	0.80065	0.029277	0.044039	893	0.80065
SIGLEC11	0.54386	0.70247	12307	-1.3375	0.029329	0.044092	894	-1.3375
LOC158434	0.37753	0.53243	10334	-3.406	0.029371	0.036323	895	-3.406
MTRNR2L3	0.95755	0.95756	17809	-0.24351	0.02938	0.044134	896	-0.24351
LRRC39	0.1188	0.26565	5439	-1.3291	0.029534	0.044258	897	-1.3291
SLC15A5	0.48569	0.65899	11572	-1.81	0.029689	0.044381	898	-1.81
SST	0.14256	0.30181	6005	-4.7494	0.02974	0.044433	899	-4.7494
TNK1	0.9262	0.92704	17010	-1.3369	0.029792	0.044482	900	-1.3369
NXPH1	0.99927	0.99928	19063	0.43607	0.029843	0.044524	901	0.43607
PCSK1	0.88786	0.89813	16263	-0.75038	0.029895	0.044568	902	-0.75038
GRINA	0.66095	0.79258	14022	-1.4875	0.029946	0.044608	903	-1.4875
NDUFB9	0.0013263	0.0047601	224	-6.695	0.029997	0.044652	904	-6.695
PDE1A	0.70627	0.81923	14535	-0.77141	0.030049	0.044706	905	-0.77141
RBMXL1	0.18284	0.36075	6917	-2.8292	0.0301	0.044743	906	-2.8292
ZFP3	0.045051	0.13182	3224	-5.5633	0.030203	0.044833	907	-5.5633
C9orf57	0.38236	0.58342	10373	-2.9239	0.030255	0.044887	908	-2.9239
ZNF721	0.5326	0.694	12167	-1.9308	0.030306	0.044928	909	-1.9308
HOXC11	0.23178	0.42876	8034	-2.2854	0.030357	0.04497	910	-2.2854
SPDEF	0.98024	0.98032	18498	-0.74131	0.030409	0.045006	911	-0.74131
ZNF32	0.18817	0.36837	7043	-1.8502	0.030512	0.045094	912	-1.8502
ZNF746	0.74828	0.83322	14806	-0.88769	0.030615	0.045192	913	-0.88769
DDIT4L	0.99359	0.99362	18899	0.53845	0.030666	0.04524	914	0.53845
TRPC7	0.0018485	0.0065804	298	-3.7419	0.030717	0.045281	915	-3.7419
CYSTM1	0.53346	0.69462	12180	-1.0051	0.030769	0.045318	916	-1.0051
ZNF587B	0.83157	0.86718	15534	-0.052351	0.03082	0.045356	917	-0.052351
TMEM238	0.22835	0.4241	7951	-2.8951	0.030872	0.045409	918	-2.8951
HOXA4	0.076296	0.19813	4379	-5.2999	0.030974	0.045502	919	-5.2999
ZKSCAN8	0.92083	0.92241	16893	-0.77415	0.031077	0.045593	920	-0.77415
ZBTB6	0.26719	0.47584	8734	-4.0328	0.031231	0.045724	921	-4.0328
SLC7A5	0.96151	0.96151	17942	0.060647	0.031283	0.045766	922	0.060647
SHISA7	0.21096	0.40045	7558	-4.0198	0.031334	0.045804	923	-4.0198
C9orf173	0.55965	0.71443	12536	-1.3142	0.031386	0.045841	924	-1.3142
WDR78	0.11837	0.26496	5430	-4.8097	0.031437	0.045888	925	-4.8097
DEFB104B	0.94297	0.94308	17436	-0.3825	0.031488	0.045931	926	-0.3825
UBIAD1	0.96294	0.96297	17985	0.57754	0.031591	0.046019	927	0.57754
NPM1	0.63075	0.76913	13554	-2.8421	0.031642	0.046054	928	-2.8421
ANK2	0.26426	0.47213	8673	-3.8499	0.031694	0.046099	929	-3.8499
ACADL	0.70335	0.81833	14519	-0.14076	0.031797	0.046183	930	-0.14076
SNX10	0.58539	0.7341	12883	-2.2443	0.031848	0.046227	931	-2.2443
FNBP1L	0.047801	0.13879	3339	-5.0758	0.031899	0.046263	932	-5.0758
OR5AK2	0.99178	0.99181	18836	1.1858	0.031951	0.046304	933	1.1858
NIN	0.225	0.4196	7870	-4.3237	0.032053	0.046386	934	-4.3237
ART1	0.98163	0.98178	18539	0.21	0.032077	0.038768	935	0.21
APBB1	0.46759	0.64551	11348	-1.5543	0.032105	0.04643	936	-1.5543
TNIK	0.83208	0.8674	15542	-2.2581	0.032156	0.046483	937	-2.2581
C5orf47	0.92484	0.92585	16980	-1.0565	0.032208	0.046524	938	-1.0565
PTPRT	0.8913	0.9004	16328	-0.2861	0.03231	0.046622	939	-0.2861
TUBG1	0.91152	0.9148	16706	-0.59313	0.032362	0.046664	940	-0.59313
PLOD2	0.16557	0.33594	6525	-2.5665	0.032464	0.046761	941	-2.5665
FKRP	0.11124	0.25398	5260	-0.79523	0.032567	0.046847	942	-0.79523
SCN8A	0.89572	0.90335	16405	-1.0684	0.032618	0.046889	943	-1.0684
CLIC5	0.17925	0.35563	6842	-4.0865	0.032721	0.046969	944	-4.0865
E2F2	0.55954	0.71434	12535	-0.94293	0.032772	0.047008	945	-0.94293
NLK	0.50308	0.67204	11778	-2.4179	0.032824	0.047051	946	-2.4179
PYGO1	0.43346	0.62057	10919	-3.216	0.032875	0.047099	947	-3.216
TNFSF9	0.31871	0.53796	9713	-2.3478	0.032978	0.047187	948	-2.3478
RASAL1	0.18893	0.36943	7057	-1.9994	0.033029	0.04723	949	-1.9994
EVX1	0.003639	0.012803	520	-3.5348	0.03308	0.047274	950	-3.5348
ENPP5	0.42655	0.61558	10847	-3.3979	0.033183	0.047364	951	-3.3979
SUSD4	0.51935	0.68416	11992	-2.2833	0.033285	0.047457	952	-2.2833
ZNF408	0.63037	0.76884	13551	-2.9552	0.033337	0.047507	953	-2.9552
LMBR1L	0.5803	0.73017	12811	-2.497	0.033388	0.047549	954	-2.497
CILP	0.59607	0.74228	13031	-2.769	0.033542	0.04767	955	-2.769
TMPRSS11E	0.97411	0.97425	18307	0.28597	0.033593	0.047712	956	0.28597
OR51M1	0.59777	0.74358	13058	-2.7796	0.033645	0.04775	957	-2.7796
DST	0.68952	0.81419	14438	-0.79984	0.033747	0.047842	958	-0.79984
QSOX2	0.90502	0.90993	16578	-0.051122	0.033798	0.047884	959	-0.051122
HMP19	0.94171	0.94179	17405	-0.88491	0.03385	0.047928	960	-0.88491
SEMA4F	0.19017	0.37119	7082	-2.2009	0.033901	0.04797	961	-2.2009
GALNT10	0.18497	0.33202	6968	-1.784	0.03393	0.040395	962	-1.784
NIT1	0.94795	0.94801	17560	-1.4569	0.033952	0.048016	963	-1.4569
PI3	0.67669	0.80506	14251	-0.211	0.034004	0.048064	964	-0.211
OIP5	0.36635	0.57202	10223	-2.9451	0.034055	0.048112	965	-2.9451
PSMD3	0.22342	0.41746	7827	-4.1557	0.034106	0.04816	966	-4.1557
GGCT	0.25989	0.46637	8587	-3.0401	0.03426	0.048282	967	-3.0401
ADAMTSL2	0.99439	0.99441	18925	-0.43872	0.034311	0.048317	968	-0.43872
PDGFB	0.00064091	0.002338	116	-5.8445	0.034363	0.048361	969	-5.8445
RFPL4AL1	0.49514	0.66608	11684	-2.2984	0.034414	0.048407	970	-2.2984
NMNAT2	0.90021	0.90646	16495	-0.75435	0.034516	0.048493	971	-0.75435
ARHGEF12	0.97149	0.97161	18238	0.29594	0.034619	0.048579	972	0.29594
GIPC3	0.91904	0.92085	16855	0.087432	0.03467	0.048619	973	0.087432
CTXN3	0.87534	0.89041	16072	-2.2596	0.034773	0.048713	974	-2.2596
SMTN	0.23176	0.42873	8033	-2.2827	0.034824	0.048759	975	-2.2827
EFNA2	0.28433	0.49801	9091	-0.87713	0.034875	0.048815	976	-0.87713
ELK1	0.93835	0.93841	17314	-1.6938	0.034978	0.0489	977	-1.6938
PIK3R5	0.59131	0.73865	12970	-2.0114	0.035029	0.048946	978	-2.0114
TOR2A	0.13946	0.29719	5915	-3.0616	0.03508	0.048997	979	-3.0616
CD69	0.75467	0.8355	14859	-0.81673	0.035131	0.049041	980	-0.81673
NPAS2	0.063656	0.17708	4019	-2.35	0.035183	0.049091	981	-2.35
C1orf162	0.028556	0.087745	2418	-2.6136	0.035234	0.049141	982	-2.6136
ZNF668	0.94557	0.94559	17507	-0.87407	0.035336	0.049219	983	-0.87407
HIVEP3	0.9204	0.92048	16881	-1.7487	0.035395	0.041721	984	-1.7487
RECQL	0.4626	0.64184	11272	-3.2382	0.03549	0.049349	985	-3.2382
MCF2	0.96619	0.96625	18080	-0.99424	0.035541	0.04939	986	-0.99424
KSR1	0.15837	0.32542	6362	-1.5188	0.035592	0.049424	987	-1.5188
APOL6	0.00096174	0.0034796	169	-3.3956	0.035746	0.049555	988	-3.3956
ANKMY2	0.19996	0.38495	7319	-2.9025	0.035797	0.049596	989	-2.9025
CDS1	0.81322	0.85872	15348	-1.1422	0.035848	0.049639	990	-1.1422
AEBP1	0.55673	0.71221	12489	-0.51371	0.0359	0.049683	991	-0.51371
TPM1	0.13819	0.29525	5887	-1.025	0.036002	0.049773	992	-1.025
EZH1	0.94414	0.94424	17469	-0.99905	0.036053	0.049813	993	-0.99905
CHRNA6	0.11926	0.26637	5449	-3.8438	0.036156	0.049895	994	-3.8438
C18orf25	0.31824	0.53762	9707	-0.71	0.036207	0.049947	995	-0.71
S1PR1	0.12264	0.27154	5544	-3.2257	0.036309	0.050025	996	-3.2257
DUSP27	0.90028	0.90652	16499	-0.78955	0.036412	0.050112	997	-0.78955
NDST2	0.14652	0.30767	6096	-4.7889	0.036463	0.050168	998	-4.7889
UPF1	0.32934	0.54553	9825	-3.0173	0.036514	0.050222	999	-3.0173
CTCFL	0.64483	0.78006	13767	-2.1539	0.036616	0.050316	1000	-2.1539
KCNRG	0.65291	0.78632	13901	-1.6212	0.036667	0.050359	1001	-1.6212
KCNH4	0.95622	0.95626	17772	-0.76732	0.03677	0.050443	1002	-0.76732
RITA1	0.50884	0.67629	11854	-2.7811	0.036821	0.05048	1003	-2.7811
RASAL2	0.83919	0.87079	15612	-0.68158	0.036872	0.050525	1004	-0.68158
CXCL10	0.33966	0.55293	9942	-1.8199	0.036975	0.050624	1005	-1.8199
PRSS54	0.69816	0.81675	14484	-1.4732	0.037026	0.050672	1006	-1.4732
TMED4	0.41303	0.60575	10695	-2.868	0.037077	0.05071	1007	-2.868
PER1	0.0082111	0.027702	997	-3.6356	0.037128	0.050756	1008	-3.6356
CTRC	0.19138	0.37294	7108	-2.8075	0.037179	0.050799	1009	-2.8075
FZD2	0.99947	0.99948	19073	1.275	0.03723	0.050852	1010	1.275
C10orf67	0.98323	0.98324	18588	-1.044	0.037281	0.050891	1011	-1.044
PDE5A	0.93826	0.93831	17310	-2.4897	0.037333	0.05094	1012	-2.4897
TNFRSF10C	0.87909	0.89264	16132	-0.41233	0.037384	0.05098	1013	-0.41233
ATP6V1H	0.48067	0.65525	11507	-1.051	0.037435	0.051022	1014	-1.051
ZNF223	0.48942	0.66174	11613	-2.3475	0.037486	0.05106	1015	-2.3475
NRM	0.012936	0.042555	1392	-3.2313	0.037639	0.051188	1016	-3.2313
FBLN1	0.06328	0.17643	4012	-0.61002	0.037691	0.05122	1017	-0.61002
TRIM43	0.24211	0.44263	8228	-3.6409	0.037742	0.05126	1018	-3.6409
SERPINF1	0.9685	0.96857	18157	0.22426	0.037793	0.051303	1019	0.22426
CHRDL1	0.21977	0.41247	7761	-1.5196	0.037844	0.051351	1020	-1.5196
DCDC1	0.6198	0.76062	13378	-1.7653	0.037895	0.051397	1021	-1.7653
ALPK1	0.78084	0.84533	15066	-0.97714	0.037946	0.05144	1022	-0.97714
SLC35E1	8.1324e-05	0.00032815	15	-6.9866	0.037997	0.051481	1023	-6.9866
CIZ1	0.52587	0.68907	12083	-1.3997	0.038048	0.051526	1024	-1.3997
VAT1	0.68704	0.81319	14418	-1.0654	0.0381	0.051567	1025	-1.0654
TMPRSS11D	0.68271	0.80976	14344	-0.69472	0.038151	0.051609	1026	-0.69472
PRH2	0.32969	0.5458	9830	-1.9817	0.038202	0.051655	1027	-1.9817
KRT222	0.17754	0.3532	6811	-2.4802	0.038304	0.051738	1028	-2.4802
CCBE1	0.95979	0.95982	17896	-0.30803	0.038355	0.051786	1029	-0.30803
FLYWCH2	0.98722	0.98717	18704	0.81307	0.038406	0.051829	1030	0.81307
HES6	0.93156	0.93189	17136	-0.47871	0.038457	0.05188	1031	-0.47871
GABRA5	0.80117	0.85357	15244	-1.099	0.038508	0.051916	1032	-1.099
DHX57	0.5023	0.67146	11771	-2.5424	0.03856	0.051963	1033	-2.5424
GDAP2	0.77361	0.84246	15007	-0.71141	0.038662	0.052055	1034	-0.71141
MERTK	0.64229	0.77804	13729	-2.5579	0.038713	0.052097	1035	-2.5579
DERL3	0.99389	0.99393	18911	0.57985	0.038764	0.052142	1036	0.57985
BATF3	0.34657	0.55784	10022	-2.4465	0.038815	0.052189	1037	-2.4465
PDE6G	0.45419	0.63562	11182	-3.3661	0.038866	0.052227	1038	-3.3661
ACOXL	0.17209	0.3454	6683	-4.134	0.038917	0.052271	1039	-4.134
PPL	0.08452	0.21162	4598	-3.548	0.03907	0.052396	1040	-3.548
RHBDF2	0.64208	0.77787	13727	-1.4613	0.039122	0.052437	1041	-1.4613
BLOC1S2	0.42735	0.61618	10856	-2.6929	0.039173	0.052477	1042	-2.6929
CLCNKA	0.14119	0.29976	5960	-3.184	0.039326	0.052609	1043	-3.184
HARBI1	0.55403	0.71011	12452	-0.91293	0.039428	0.052695	1044	-0.91293
MSL3	0.1445	0.30468	6053	-3.7455	0.039479	0.052746	1045	-3.7455
HPS5	0.13427	0.2893	5798	-4.9064	0.03953	0.052788	1046	-4.9064
ZMAT3	0.092277	0.2242	4805	-2.1261	0.039632	0.052893	1047	-2.1261
PATL2	0.09644	0.23081	4907	-5.0802	0.039683	0.052932	1048	-5.0802
SDS	0.98579	0.98575	18663	0.43024	0.039734	0.052973	1049	0.43024
LDLRAD4	0.64692	0.78168	13800	-2.4045	0.039785	0.053017	1050	-2.4045
PPP2R3A	0.43991	0.62526	11001	-1.7954	0.039836	0.053064	1051	-1.7954
GPSM1	0.64414	0.77948	13755	-1.3925	0.039939	0.053166	1052	-1.3925
PPM1D	0.34813	0.55894	10038	-3.7988	0.03999	0.053213	1053	-3.7988
FAM65A	0.19171	0.37341	7115	-4.5889	0.040041	0.05325	1054	-4.5889
GSC	0.78785	0.8481	15120	-0.40746	0.040092	0.053295	1055	-0.40746
COX16	0.062204	0.17442	3977	-5.4187	0.040143	0.053334	1056	-5.4187
MYOCD	0.45931	0.63946	11234	-1.9091	0.040194	0.053376	1057	-1.9091
CCDC63	0.14803	0.30995	6130	-3.4533	0.040296	0.053447	1058	-3.4533
GPC3	0.99886	0.99884	19050	0.64377	0.040347	0.053484	1059	0.64377
THEM4	0.053798	0.15393	3592	-2.3813	0.040398	0.053532	1060	-2.3813
TAMM41	0.0096438	0.032321	1112	-6.0363	0.040449	0.053581	1061	-6.0363
RAB15	0.041676	0.1231	3080	-4.5728	0.0405	0.053627	1062	-4.5728
C11orf95	0.93941	0.93952	17351	-0.64957	0.040551	0.053669	1063	-0.64957
NHLRC3	0.28932	0.50438	9182	-3.9884	0.040602	0.053709	1064	-3.9884
HSPA1A	0.15641	0.32244	6322	-3.0582	0.040653	0.053747	1065	-3.0582
MVB12B	0.97227	0.97241	18253	-0.2162	0.040755	0.053825	1066	-0.2162
L3MBTL2	0.3344	0.54911	9881	-2.5546	0.040806	0.053867	1067	-2.5546
TACO1	0.44881	0.63164	11123	-3.186	0.040857	0.053913	1068	-3.186
ITPR1	0.66188	0.79333	14033	-0.5528	0.040908	0.053954	1069	-0.5528
ELFN2	0.88492	0.89623	16222	-0.37273	0.040959	0.053999	1070	-0.37273
MYNN	0.33205	0.54745	9860	-2.9216	0.041061	0.054084	1071	-2.9216
MCM10	0.027706	0.085415	2375	-5.6331	0.041112	0.054129	1072	-5.6331
C10orf82	0.99315	0.99317	18881	0.71575	0.041163	0.054166	1073	0.71575
EDNRA	0.32141	0.53983	9739	-0.8656	0.041367	0.054344	1074	-0.8656
FCHSD1	0.67305	0.80214	14189	-2.2512	0.04152	0.054474	1075	-2.2512
CD4	0.55921	0.71409	12532	-2.3566	0.041571	0.054509	1076	-2.3566
DCAF12L2	0.68235	0.80947	14339	-1.0417	0.041622	0.054555	1077	-1.0417
ACOT13	0.95104	0.9511	17630	0.26046	0.041673	0.054602	1078	0.26046
OR10Q1	0.46961	0.64701	11375	-1.0701	0.041724	0.054643	1079	-1.0701
IP6K3	0.6073	0.75098	13186	-2.8381	0.041775	0.054686	1080	-2.8381
OR8G5	0.3278	0.54439	9810	-1.4813	0.041826	0.054731	1081	-1.4813
PIFO	0.037946	0.11324	2907	-3.436	0.041877	0.054776	1082	-3.436
USP48	0.0096748	0.032425	1116	-1.2064	0.041928	0.054816	1083	-1.2064
PHF21B	0.97706	0.97727	18400	0.17254	0.041979	0.05486	1084	0.17254
ASB16	0.29267	0.5086	9256	-4.0775	0.04203	0.054901	1085	-4.0775
OR2T8	0.93973	0.93985	17354	-0.047444	0.042081	0.054941	1086	-0.047444
KIAA1147	0.21427	0.40501	7638	-2.3242	0.042132	0.054982	1087	-2.3242
COL5A2	0.01164	0.038558	1291	-6.0197	0.042183	0.055018	1088	-6.0197
COG3	0.010248	0.034202	1167	-6.2956	0.042234	0.055059	1089	-6.2956
PNMAL2	0.44235	0.627	11036	-2.8069	0.042284	0.0551	1090	-2.8069
ZBTB34	0.97554	0.97572	18357	-1.1144	0.042386	0.055195	1091	-1.1144
ESRRB	0.18954	0.37032	7073	-4.1809	0.042437	0.05524	1092	-4.1809
PTCH2	0.55673	0.71221	12491	-0.59305	0.042488	0.05528	1093	-0.59305
TRPM4	0.84913	0.87574	15730	-2.1289	0.04259	0.055388	1094	-2.1289
SMCHD1	0.14605	0.30697	6082	-1.8672	0.042743	0.05553	1095	-1.8672
EFHC2	0.9203	0.92196	16878	-1.041	0.042794	0.055576	1096	-1.041
PKD1L3	0.32958	0.54572	9827	-2.7559	0.042896	0.055661	1097	-2.7559
DLG1	0.32268	0.5407	9754	-2.5642	0.042947	0.055706	1098	-2.5642
FAM129B	0.9595	0.95953	17882	-0.93519	0.042998	0.055753	1099	-0.93519
DISP1	0.58154	0.73112	12833	-1.9779	0.043049	0.055798	1100	-1.9779
SHMT1	0.89483	0.89493	16390	-1.4966	0.043081	0.048675	1101	-1.4966
COLEC12	0.87346	0.88929	16047	-0.79355	0.043099	0.055834	1102	-0.79355
NPHP3	0.95073	0.95077	17622	-1.3652	0.04315	0.055867	1103	-1.3652
C19orf80	0.8846	0.89602	16213	-0.57428	0.043201	0.055909	1104	-0.57428
ZNF665	0.98125	0.98127	18529	-0.68658	0.043252	0.055958	1105	-0.68658
TRAPPC6A	0.77097	0.84147	14987	-0.74184	0.043354	0.056047	1106	-0.74184
ST6GALNAC3	0.46193	0.64136	11267	-2.6473	0.043405	0.056089	1107	-2.6473
TOMM6	0.43597	0.62233	10941	-3.2678	0.043507	0.056178	1108	-3.2678
PRKX	0.18038	0.35723	6872	-2.0529	0.043558	0.056218	1109	-2.0529
TSSK2	0.24117	0.4414	8215	-3.6513	0.043609	0.056265	1110	-3.6513
SYTL2	0.67887	0.80676	14278	-0.89278	0.043659	0.056312	1111	-0.89278
NKX2-1	0.5038	0.67254	11790	-2.453	0.043812	0.056449	1112	-2.453
FBXO17	0.52336	0.6872	12046	-2.7576	0.043863	0.056494	1113	-2.7576
SEC23A	0.18622	0.3656	6995	-4.4028	0.043914	0.056535	1114	-4.4028
ZNF570	0.95762	0.95764	17813	0.015298	0.043965	0.05657	1115	0.015298
RBM15B	0.091421	0.22281	4787	-2.6538	0.044067	0.056662	1116	-2.6538
CCDC70	0.76519	0.83928	14937	-1.1028	0.044168	0.056742	1117	-1.1028
GPX6	0.99267	0.9927	18868	-0.50805	0.044219	0.056787	1118	-0.50805
FZD6	0.19251	0.37448	7133	-3.6074	0.044321	0.056873	1119	-3.6074
NNT	0.43772	0.62361	10971	-1.0816	0.044372	0.05691	1120	-1.0816
CPED1	0.50026	0.66994	11744	-2.2208	0.044423	0.056945	1121	-2.2208
LYPLA2	0.07518	0.19626	4340	-5.5741	0.044524	0.057033	1122	-5.5741
TRIM17	0.9341	0.93427	17203	0.27254	0.044575	0.057071	1123	0.27254
UPRT	0.17144	0.34447	6663	-3.2807	0.044626	0.05711	1124	-3.2807
SPIN3	0.40662	0.60105	10630	-3.3848	0.044677	0.05715	1125	-3.3848
TRIML2	0.95595	0.95599	17767	0.076294	0.044728	0.057194	1126	0.076294
SPINT2	0.33366	0.54856	9873	-1.6332	0.044779	0.057235	1127	-1.6332
ATP11B	0.9225	0.92383	16931	0.063271	0.044829	0.057279	1128	0.063271
SPINT1	0.40145	0.59736	10575	-3.5148	0.04488	0.057325	1129	-3.5148
PTPRZ1	0.21856	0.41087	7734	-4.1594	0.044931	0.057373	1130	-4.1594
C1QTNF7	0.32112	0.53962	9735	-2.2605	0.045033	0.057453	1131	-2.2605
SLC39A14	0.81217	0.85826	15332	-1.9105	0.045135	0.05754	1132	-1.9105
DUS3L	0.32417	0.54177	9771	-3.6897	0.045236	0.057614	1133	-3.6897
SLC7A4	0.48319	0.65711	11536	-2.0481	0.045389	0.057753	1134	-2.0481
SLC36A3	0.30837	0.52831	9566	-3.5147	0.04544	0.057804	1135	-3.5147
RUFY2	0.65516	0.78809	13938	-1.5028	0.04549	0.057848	1136	-1.5028
LIPA	0.89674	0.90405	16426	0.72703	0.045541	0.057884	1137	0.72703
CCDC17	0.096785	0.23135	4916	-3.0945	0.045592	0.057927	1138	-3.0945
HTR3A	0.24639	0.44836	8320	-4.4066	0.045643	0.057975	1139	-4.4066
ASPH	0.83612	0.86933	15579	-0.6011	0.045694	0.058012	1140	-0.6011
ANXA11	0.29429	0.51065	9288	-2.656	0.045744	0.058056	1141	-2.656
TRPV1	0.87485	0.89011	16063	0.17324	0.045795	0.058097	1142	0.17324
LCE1A	0.83227	0.86749	15545	-0.43834	0.045846	0.058142	1143	-0.43834
HEYL	0.89247	0.90116	16346	-0.53747	0.045897	0.058183	1144	-0.53747
ARHGEF7	0.35255	0.56211	10095	-0.37522	0.045948	0.058227	1145	-0.37522
SLC35E2	0.11264	0.25616	5295	-2.307	0.045999	0.058277	1146	-2.307
ADAMTS19	0.34137	0.55415	9963	-3.7517	0.046049	0.058323	1147	-3.7517
GMDS	0.99312	0.99314	18880	1.066	0.0461	0.058363	1148	1.066
LYZL6	0.30941	0.52963	9589	-3.4074	0.046151	0.058404	1149	-3.4074
JAG2	0.55024	0.70727	12390	-0.82998	0.046202	0.058443	1150	-0.82998
MAGEB5	0.6615	0.79302	14030	-1.8886	0.046303	0.058532	1151	-1.8886
LOC389602	0.61428	0.75637	13291	-1.5562	0.046354	0.058572	1152	-1.5562
FFAR2	0.58585	0.73444	12887	-3.1914	0.046405	0.058606	1153	-3.1914
LPIN1	0.90394	0.90916	16565	-0.86396	0.046456	0.058646	1154	-0.86396
RNF24	0.54612	0.7042	12344	-1.4579	0.046506	0.058683	1155	-1.4579
MYF6	0.88892	0.89881	16280	-0.48988	0.046608	0.058774	1156	-0.48988
NNMT	0.96954	0.9696	18184	-0.39857	0.046659	0.058811	1157	-0.39857
CCDC82	0.28161	0.49453	9023	-2.4108	0.04671	0.058856	1158	-2.4108
CDK4	0.50769	0.67544	11842	-2.4691	0.04676	0.058896	1159	-2.4691
NPL	0.97567	0.97585	18359	-0.9103	0.046811	0.058944	1160	-0.9103
CCDC13	0.69249	0.81506	14459	-0.93595	0.046862	0.058986	1161	-0.93595
CCDC88B	0.030974	0.094507	2558	-3.4723	0.046963	0.059073	1162	-3.4723
CYP4B1	0.66136	0.79292	14028	-1.48	0.047014	0.059117	1163	-1.48
MSR1	0.21499	0.40601	7655	-4.2012	0.047065	0.059156	1164	-4.2012
TMEM141	0.44839	0.63133	11115	-3.2829	0.047116	0.059204	1165	-3.2829
TDGF1	0.98919	0.98917	18765	0.19148	0.047166	0.059244	1166	0.19148
PDGFD	0.6846	0.81122	14377	-1.4225	0.047217	0.059282	1167	-1.4225
MRGPRX3	0.94238	0.94247	17418	-0.32476	0.047268	0.05933	1168	-0.32476
ZNF599	0.76316	0.83855	14921	0.58988	0.047319	0.059371	1169	0.58988
TIMP2	0.1936	0.37597	7159	0.20904	0.047369	0.059406	1170	0.20904
XXYLT1	0.82343	0.86331	15441	-1.1013	0.047522	0.05955	1171	-1.1013
DUSP15	0.40477	0.5997	10609	-2.7835	0.047572	0.059587	1172	-2.7835
DHRS1	0.20523	0.39236	7432	-3.1484	0.047623	0.059637	1173	-3.1484
CGREF1	0.5923	0.73942	12982	-1.623	0.047674	0.059684	1174	-1.623
ZFPL1	0.82316	0.86319	15437	0.24739	0.047725	0.059729	1175	0.24739
AIM2	0.7712	0.84156	14990	-1.5797	0.047775	0.059765	1176	-1.5797
PDPN	0.45591	0.63693	11198	-3.3777	0.047826	0.059816	1177	-3.3777
ZBTB5	0.92181	0.92327	16917	-1.6164	0.047877	0.059856	1178	-1.6164
ZNF329	0.28964	0.50478	9188	-0.0057409	0.04813	0.060083	1179	-0.0057409
LILRB5	0.057495	0.16299	3760	-5.6533	0.048181	0.060127	1180	-5.6533
CDK18	0.23903	0.43856	8172	-0.64009	0.048232	0.060171	1181	-0.64009
NFKBIB	0.68291	0.80992	14353	-0.29817	0.048283	0.060203	1182	-0.29817
AADACL3	0.64976	0.78389	13844	-2.0636	0.048384	0.06029	1183	-2.0636
GALM	0.99725	0.99724	19002	-0.15045	0.048485	0.060376	1184	-0.15045
C11orf73	0.34245	0.5549	9971	0.95407	0.048587	0.060456	1185	0.95407
WI2-2373I1.2	0.86587	0.88488	15947	-0.75227	0.048688	0.06054	1186	-0.75227
NEB	0.99888	0.99887	19052	0.45997	0.048739	0.060583	1187	0.45997
RNH1	0.0061573	0.021164	802	-2.8403	0.04884	0.060678	1188	-2.8403
NHLRC4	0.25685	0.46228	8527	-3.8213	0.048891	0.060715	1189	-3.8213
CHST7	0.89511	0.90294	16395	-1.549	0.048942	0.060757	1190	-1.549
PRR14L	0.21346	0.40389	7617	-4.0461	0.048992	0.060795	1191	-4.0461
TNFRSF12A	0.39722	0.59425	10532	-1.0372	0.049094	0.060894	1192	-1.0372
DSCR4	0.27846	0.49045	8960	-3.9697	0.049144	0.060941	1193	-3.9697
LEMD1	0.73688	0.82917	14722	0.032302	0.049398	0.061182	1194	0.032302
ZNF44	0.98526	0.98526	18647	0.2974	0.049499	0.061273	1195	0.2974
PI15	0.86367	0.88361	15915	-0.82044	0.04955	0.061312	1196	-0.82044
CRYGB	0.62167	0.76207	13404	-1.0123	0.0496	0.061359	1197	-1.0123
SPDYC	0.22435	0.41869	7855	-2.9113	0.049702	0.061445	1198	-2.9113
FAM134A	0.94608	0.94612	17519	-1.3087	0.049803	0.061539	1199	-1.3087
PRAMEF4	0.96454	0.96458	18032	-0.35646	0.049904	0.061636	1200	-0.35646
OSTN	0.932	0.93229	17148	-1.1572	0.049955	0.061678	1201	-1.1572
OSGEP	0.0051216	0.017741	702	-6.665	0.050006	0.061719	1202	-6.665
LY75	0.67035	0.79999	14149	-1.7938	0.050158	0.061844	1203	-1.7938
TRIM16	0.19747	0.38139	7254	-1.7072	0.050208	0.061885	1204	-1.7072
OR2M5	0.1076	0.23516	5178	-5.0722	0.050231	0.055304	1205	-5.0722
NCF4	0.09492	0.22843	4876	-2.6296	0.050259	0.061935	1206	-2.6296
RLTPR	0.99897	0.999	19054	0.89892	0.050308	0.055377	1207	0.89892
HPRT1	0.87783	0.89187	16110	-2.4788	0.050309	0.061987	1208	-2.4788
FOSL1	0.083263	0.20958	4559	-4.2493	0.05036	0.062035	1209	-4.2493
RBBP8NL	0.67737	0.80558	14260	-2.8752	0.050563	0.062212	1210	-2.8752
LHFPL3	0.57947	0.72955	12802	-2.9022	0.050613	0.062255	1211	-2.9022
NCKAP5	0.23349	0.43111	8069	-3.9717	0.050664	0.062307	1212	-3.9717
HYDIN	0.23658	0.43531	8134	-0.9622	0.050714	0.062351	1213	-0.9622
LIN7A	0.41856	0.60971	10756	-2.4664	0.050765	0.062398	1214	-2.4664
MAP3K5	0.31632	0.53628	9696	-1.7531	0.050816	0.062446	1215	-1.7531
PACS2	0.44661	0.63003	11087	-0.69643	0.050866	0.062494	1216	-0.69643
SRGAP3	0.81856	0.86108	15397	-1.3626	0.050967	0.062568	1217	-1.3626
CHAF1A	0.27565	0.48678	8904	-3.9828	0.051018	0.062611	1218	-3.9828
LOC100652758	0.81779	0.86074	15388	-0.26519	0.051069	0.062657	1219	-0.26519
DDIT3	0.94123	0.94131	17393	-0.13657	0.05117	0.062747	1220	-0.13657
ASAH2	0.77305	0.84226	15002	-2.1445	0.05122	0.06279	1221	-2.1445
KRTAP4-9	0.99018	0.99016	18791	-0.27936	0.051271	0.062835	1222	-0.27936
RAD54B	0.80183	0.85383	15255	-0.77001	0.051322	0.06288	1223	-0.77001
MYO18B	0.065794	0.18074	4078	-5.0164	0.051372	0.062929	1224	-5.0164
HAUS1	0.032566	0.098813	2646	-5.712	0.051423	0.062983	1225	-5.712
IRF1	0.16303	0.33222	6469	-3.9156	0.051473	0.063028	1226	-3.9156
PAK3	0.5704	0.72258	12672	-1.9413	0.051524	0.063072	1227	-1.9413
GDPD4	0.6839	0.81069	14369	-0.097668	0.051575	0.063111	1228	-0.097668
COMMD6	0.63747	0.77427	13641	-0.69232	0.051625	0.063152	1229	-0.69232
ICOS	0.62731	0.76646	13494	-2.7983	0.051676	0.063198	1230	-2.7983
KCTD11	0.24937	0.45239	8378	-2.5791	0.051726	0.063247	1231	-2.5791
HIGD1C	0.090676	0.22158	4771	-5.1782	0.051777	0.06329	1232	-5.1782
DSCAM	0.5981	0.74382	13067	-1.784	0.051827	0.063337	1233	-1.784
UNC50	0.035669	0.10723	2798	-3.5263	0.051878	0.063379	1234	-3.5263
CKMT2	0.36004	0.56742	10165	-3.1654	0.051929	0.063421	1235	-3.1654
DEFB119	0.16345	0.3328	6483	-2.3344	0.051979	0.063469	1236	-2.3344
SWI5	0.5646	0.71817	12601	-1.7672	0.05203	0.063514	1237	-1.7672
MMEL1	0.045234	0.13227	3230	-5.7208	0.052131	0.063596	1238	-5.7208
PAX2	0.0019167	0.0068326	308	-4.7258	0.052207	0.063673	1239	-4.7258
ASF1B	0.61898	0.75999	13367	-0.52229	0.052207	0.063673	1240	-0.52229
RNF150	0.89458	0.90258	16384	-0.5619	0.052283	0.063748	1241	-0.5619
ARHGEF17	0.54664	0.67405	12348	-2.919	0.052327	0.057202	1242	-2.919
ABCC3	0.65452	0.78758	13926	-1.9072	0.052333	0.063798	1243	-1.9072
ZBTB47	0.20272	0.38882	7379	-0.24846	0.052384	0.063837	1244	-0.24846
FAM150B	0.68086	0.80832	14312	-2.3153	0.052485	0.063924	1245	-2.3153
ABCA4	0.13282	0.28704	5762	-2.5504	0.052535	0.063963	1246	-2.5504
KCND2	0.1468	0.3081	6104	-2.6541	0.052636	0.064047	1247	-2.6541
NXNL2	0.53207	0.69361	12158	-1.4471	0.052687	0.064094	1248	-1.4471
ZNF45	0.99786	0.99792	19021	0.86118	0.052708	0.057561	1249	0.86118
CMTM6	0.68175	0.809	14329	-1.8758	0.052737	0.064132	1250	-1.8758
IRS2	0.24046	0.44046	8201	-3.6779	0.052788	0.064181	1251	-3.6779
GLTP	0.97309	0.97323	18279	0.25455	0.052838	0.064228	1252	0.25455
GAGE12J	0.82102	0.86219	15414	-1.0959	0.05294	0.064315	1253	-1.0959
CHMP4C	0.40752	0.60171	10650	-1.3308	0.05299	0.064359	1254	-1.3308
SLC35D1	0.97422	0.97437	18314	0.82668	0.053041	0.064399	1255	0.82668
C10orf62	0.94118	0.94127	17389	-0.98659	0.053142	0.064477	1256	-0.98659
ZNF562	0.9822	0.98222	18553	-1.084	0.053344	0.064665	1257	-1.084
PHF7	0.97259	0.97274	18265	-0.39611	0.053394	0.06472	1258	-0.39611
ZNF79	0.13711	0.2936	5859	-0.77573	0.053445	0.064755	1259	-0.77573
PPP1R3D	0.79685	0.85175	15205	0.16507	0.053495	0.064794	1260	0.16507
ST8SIA6	0.96257	0.96259	17972	0.36854	0.053546	0.064839	1261	0.36854
GHRHR	0.57424	0.72545	12729	-2.5432	0.053596	0.064891	1262	-2.5432
SLC10A6	0.93659	0.93667	17271	-0.65935	0.053647	0.064937	1263	-0.65935
ORAI1	0.93593	0.93602	17261	-1.0259	0.053697	0.064976	1264	-1.0259
FAM117B	0.93022	0.93064	17103	-0.60195	0.053748	0.065023	1265	-0.60195
ARFGAP2	0.175	0.34959	6746	-2.1636	0.053798	0.065069	1266	-2.1636
DEDD	0.80026	0.85318	15236	-0.24253	0.053849	0.065111	1267	-0.24253
ACAD10	0.29738	0.51455	9349	-3.4551	0.053899	0.065162	1268	-3.4551
COTL1	0.6377	0.77444	13648	-2.3586	0.05395	0.065199	1269	-2.3586
COL17A1	0.10177	0.23908	5043	-4.5948	0.054051	0.065283	1270	-4.5948
TMEM91	0.33661	0.55075	9910	-1.0991	0.054202	0.065408	1271	-1.0991
HGSNAT	0.94103	0.9411	17381	0.29167	0.054303	0.065494	1272	0.29167
S100A14	0.93362	0.93381	17186	-0.72044	0.054353	0.06554	1273	-0.72044
NEK9	0.6407	0.77679	13707	-1.7655	0.054404	0.065585	1274	-1.7655
MRPL21	0.43154	0.61916	10899	-3.7002	0.054454	0.065629	1275	-3.7002
NAA38	0.033664	0.10184	2697	-3.1971	0.054555	0.065719	1276	-3.1971
CCDC3	0.099913	0.2362	4994	-1.6922	0.054606	0.065765	1277	-1.6922
C8orf74	0.92608	0.92693	17007	-1.3087	0.054656	0.065808	1278	-1.3087
BLOC1S3	0.28589	0.49999	9117	-1.4287	0.054707	0.065845	1279	-1.4287
DCN	0.14643	0.30753	6090	-0.65958	0.054757	0.06589	1280	-0.65958
TALDO1	0.050107	0.14456	3442	-0.73095	0.054808	0.065938	1281	-0.73095
ERN1	0.99251	0.99262	18861	0.32642	0.054877	0.059619	1282	0.32642
CD7	0.63337	0.77112	13583	-0.36246	0.054908	0.066024	1283	-0.36246
LOC100129924	0.95124	0.95129	17633	-1.0641	0.054959	0.066061	1284	-1.0641
RAB18	0.048117	0.13956	3349	-4.4646	0.055009	0.066105	1285	-4.4646
PAIP2B	0.054022	0.15448	3609	-4.5861	0.05506	0.066148	1286	-4.5861
HAS2	0.83337	0.86801	15560	-0.58056	0.055161	0.066239	1287	-0.58056
FAM134B	0.26706	0.47567	8731	-4.0251	0.055211	0.066281	1288	-4.0251
MSANTD2	0.10776	0.24846	5181	-4.8767	0.055262	0.066326	1289	-4.8767
UACA	0.86392	0.88375	15920	0.11891	0.055312	0.066375	1290	0.11891
HDLBP	0.97627	0.97647	18377	-1.6188	0.055362	0.066405	1291	-1.6188
JUP	0.96165	0.96167	17950	-0.97636	0.055413	0.066445	1292	-0.97636
LOC149373	0.49267	0.66423	11648	-1.4871	0.055463	0.066487	1293	-1.4871
BRD3	0.15729	0.32378	6342	-4.5463	0.055564	0.066574	1294	-4.5463
KRTAP12-4	0.78155	0.84561	15070	-0.24028	0.055615	0.066614	1295	-0.24028
AVPR1B	0.79495	0.85098	15185	0.4128	0.055715	0.066705	1296	0.4128
SIDT2	0.52331	0.68716	12045	-2.0121	0.055766	0.06675	1297	-2.0121
P4HTM	0.24227	0.44283	8232	-3.6074	0.055816	0.066794	1298	-3.6074
GPBAR1	0.20645	0.3941	7465	-4.375	0.055867	0.06684	1299	-4.375
LRRC70	0.96561	0.96564	18067	-0.50685	0.055917	0.066878	1300	-0.50685
RAB24	0.92635	0.92717	17015	1.3275	0.055967	0.066922	1301	1.3275
DNPEP	0.5376	0.67029	12234	-1.4514	0.056017	0.060634	1302	-1.4514
OR5H6	0.86824	0.88622	15978	-0.60186	0.056018	0.066971	1303	-0.60186
FNBP1	0.99979	0.99979	19093	0.85467	0.056068	0.067017	1304	0.85467
CXCL17	0.88882	0.89874	16278	-0.20529	0.056119	0.067061	1305	-0.20529
SYDE2	0.92415	0.92525	16970	-0.59387	0.056169	0.067104	1306	-0.59387
PPP1R12A	0.021852	0.06898	2034	-5.9328	0.056219	0.067152	1307	-5.9328
CACNA2D1	0.67579	0.80433	14235	-0.82548	0.05627	0.067205	1308	-0.82548
HYKK	0.8207	0.86204	15411	-0.78314	0.05632	0.067242	1309	-0.78314
MAP3K14	0.96039	0.96042	17910	-0.77109	0.056371	0.067286	1310	-0.77109
LRRC57	0.67273	0.8019	14184	-0.75957	0.056421	0.067333	1311	-0.75957
CRTC3	0.1462	0.30718	6087	-4.4283	0.056471	0.067372	1312	-4.4283
CCDC90B	0.12127	0.26946	5507	-4.728	0.056522	0.067409	1313	-4.728
CABP4	0.0042562	0.014867	594	-0.75846	0.056572	0.067453	1314	-0.75846
AP3B2	0.076598	0.19861	4387	-5.6035	0.056623	0.067496	1315	-5.6035
UQCC2	0.038636	0.11507	2938	-5.6465	0.056673	0.067552	1316	-5.6465
MAT2A	0.029228	0.089643	2456	-6.0084	0.056723	0.067598	1317	-6.0084
APOA5	0.85163	0.87698	15764	-1.3506	0.056774	0.067639	1318	-1.3506
MAPRE3	0.15821	0.32517	6360	-2.427	0.056824	0.06768	1319	-2.427
TLR10	0.98648	0.98643	18681	-0.014053	0.056874	0.067727	1320	-0.014053
PCDHA8	0.47722	0.6527	11467	-0.20069	0.056925	0.067764	1321	-0.20069
AEN	0.86878	0.88655	15987	-2.6673	0.056975	0.067803	1322	-2.6673
RDX	0.49954	0.66939	11735	-2.46	0.057277	0.068063	1323	-2.46
LHX6	0.99409	0.99413	18914	0.97723	0.057328	0.068108	1324	0.97723
CELSR1	0.29515	0.51173	9303	-1.1152	0.057378	0.068146	1325	-1.1152
BIVM-ERCC5	0.14857	0.31079	6143	-0.96775	0.057428	0.068193	1326	-0.96775
ANPEP	0.55846	0.71352	12524	-0.5997	0.057479	0.06823	1327	-0.5997
PGA3	0.91515	0.9177	16772	-1.9649	0.057529	0.068276	1328	-1.9649
MS4A5	0.9669	0.96695	18108	-0.23281	0.057579	0.068315	1329	-0.23281
PRRG1	0.26907	0.47825	8770	-3.9475	0.05763	0.068362	1330	-3.9475
CELA3A	0.26692	0.47549	8729	-2.5354	0.05768	0.068401	1331	-2.5354
PCGF1	0.24617	0.44806	8312	-4.1453	0.057781	0.068484	1332	-4.1453
RABL3	0.6791	0.80696	14281	-1.1697	0.057831	0.068527	1333	-1.1697
NEIL2	0.32518	0.54251	9780	-0.68014	0.057881	0.068574	1334	-0.68014
RSPH4A	0.36765	0.57293	10237	-3.3989	0.057982	0.068675	1335	-3.3989
ECHDC2	0.95042	0.95047	17616	-0.91522	0.058032	0.068719	1336	-0.91522
MAP6D1	0.94597	0.946	17515	-1.8108	0.058083	0.068764	1337	-1.8108
CCDC68	0.98416	0.98414	18616	-0.8823	0.058133	0.068805	1338	-0.8823
NTN4	0.30482	0.5239	9494	-2.9487	0.058284	0.068939	1339	-2.9487
ZNF543	0.10881	0.25011	5199	-5.062	0.058334	0.068978	1340	-5.062
ATXN3	0.072592	0.19202	4275	-5.4405	0.058385	0.06902	1341	-5.4405
HSFX2	0.74309	0.83136	14769	-0.2756	0.058435	0.069065	1342	-0.2756
GLB1L3	0.97168	0.9718	18240	-0.55255	0.058485	0.069114	1343	-0.55255
FZD7	0.8625	0.88296	15896	0.018966	0.058535	0.069154	1344	0.018966
ZNF575	0.90822	0.91231	16641	-0.53681	0.058586	0.069193	1345	-0.53681
TMEM51	0.95395	0.95398	17713	-1.0378	0.058636	0.069236	1346	-1.0378
B3GAT3	0.78985	0.84891	15142	-0.83139	0.058837	0.069417	1347	-0.83139
KRTAP4-11	0.9574	0.9574	17804	-1.0072	0.058938	0.069501	1348	-1.0072
KIAA0319L	0.19474	0.3776	7187	-2.1328	0.058988	0.06954	1349	-2.1328
RFC4	0.16645	0.33723	6549	-4.8253	0.059038	0.069583	1350	-4.8253
TRPC3	0.53628	0.6967	12214	-0.45814	0.059089	0.06963	1351	-0.45814
LRRC45	0.17976	0.35637	6859	-1.4162	0.059139	0.069684	1352	-1.4162
PACSIN2	0.56483	0.71833	12605	0.10074	0.059189	0.069732	1353	0.10074
LOC100506422	0.80302	0.85436	15263	-1.0568	0.059239	0.069772	1354	-1.0568
CYB5D2	0.89183	0.90074	16337	-1.6731	0.05929	0.069809	1355	-1.6731
PRICKLE2	0.04628	0.13493	3284	-3.216	0.05934	0.069846	1356	-3.216
NGFR	0.92875	0.92932	17071	-0.79694	0.05939	0.069886	1357	-0.79694
DLL4	0.54597	0.70409	12341	-3.094	0.059441	0.069936	1358	-3.094
KIF1C	0.69987	0.81729	14498	-0.52194	0.059541	0.07001	1359	-0.52194
CHI3L1	0.52967	0.69186	12130	-1.6923	0.059642	0.070095	1360	-1.6923
CHRM5	0.52537	0.68869	12074	0.022099	0.059692	0.070132	1361	0.022099
ZNF560	0.29783	0.51513	9362	-3.4093	0.059742	0.070177	1362	-3.4093
KRTAP24-1	0.62634	0.7657	13480	-1.646	0.059792	0.070214	1363	-1.646
FKBP6	0.24789	0.45039	8347	-0.86463	0.059843	0.070256	1364	-0.86463
SLC7A2	0.53282	0.69416	12169	-3.1037	0.059893	0.070301	1365	-3.1037
ADRB3	0.5756	0.72653	12750	-2.7394	0.059943	0.070341	1366	-2.7394
ZDHHC15	0.5038	0.67254	11792	-2.5936	0.059993	0.070388	1367	-2.5936
SOCS5	0.52645	0.6895	12092	-1.1611	0.060044	0.070436	1368	-1.1611
PLG	0.55227	0.70876	12422	0.92203	0.060094	0.070476	1369	0.92203
SDR39U1	0.14962	0.29377	6166	-2.7352	0.060151	0.064444	1370	-2.7352
MXD3	0.89004	0.89956	16302	-1.5333	0.060295	0.070652	1371	-1.5333
FEM1A	0.04334	0.12744	3148	-5.483	0.060395	0.070744	1372	-5.483
HOXC10	0.47074	0.62594	11390	-2.6953	0.060416	0.064681	1373	-2.6953
LOC100130880	0.17688	0.35223	6799	-4.1717	0.060596	0.070906	1374	-4.1717
IAPP	0.26483	0.47284	8686	-1.9884	0.060646	0.070955	1375	-1.9884
LCE5A	0.0012888	0.0046358	217	-0.26726	0.060697	0.070994	1376	-0.26726
EFEMP1	0.2635	0.47115	8660	-3.2913	0.060847	0.07113	1377	-3.2913
GPR15	0.69355	0.81539	14463	-1.1249	0.060897	0.071172	1378	-1.1249
KLHL2	0.89133	0.90042	16330	-1.3058	0.060948	0.07122	1379	-1.3058
LY75-CD302	0.95669	0.95669	17783	-0.04846	0.060998	0.071262	1380	-0.04846
FAM65B	0.16713	0.33818	6566	-3.534	0.061048	0.071305	1381	-3.534
BTG3	0.36874	0.57372	10250	-2.862	0.061148	0.071395	1382	-2.862
ZNF595	0.56257	0.71662	12573	-1.4143	0.061299	0.071519	1383	-1.4143
DMBX1	0.99712	0.99716	18997	0.40519	0.061362	0.065524	1384	0.40519
NCKAP1	0.4755	0.65143	11446	-3.0078	0.061399	0.071615	1385	-3.0078
CA2	0.6559	0.78867	13952	-0.94744	0.0615	0.071698	1386	-0.94744
ATL1	0.55494	0.7108	12461	-2.2482	0.0616	0.071794	1387	-2.2482
STRC	0.11811	0.26459	5423	-3.2094	0.06165	0.07184	1388	-3.2094
FCRL6	0.17838	0.35441	6827	-0.072134	0.0617	0.071882	1389	-0.072134
PIK3C2A	0.91845	0.92035	16838	-0.26869	0.061901	0.072046	1390	-0.26869
SMCO3	0.067206	0.18309	4108	-4.6199	0.061951	0.0721	1391	-4.6199
CST11	0.028041	0.086344	2386	-3.3389	0.062001	0.072146	1392	-3.3389
USP10	0.37868	0.58079	10348	-1.7802	0.062052	0.072193	1393	-1.7802
ARHGAP23	0.90846	0.9125	16646	-0.80625	0.062102	0.072243	1394	-0.80625
P2RX3	0.58614	0.73467	12893	-2.4175	0.062152	0.072286	1395	-2.4175
HSD3B7	0.81267	0.85847	15339	-0.47483	0.062202	0.072335	1396	-0.47483
NKD1	0.85043	0.8764	15748	-0.094051	0.062252	0.072382	1397	-0.094051
EIF1B	0.35388	0.56305	10110	-1.9914	0.062302	0.072424	1398	-1.9914
SHISA5	0.83803	0.87024	15598	-0.79305	0.062353	0.072473	1399	-0.79305
CLGN	0.085835	0.21375	4640	-2.7012	0.062403	0.072517	1400	-2.7012
LMNA	0.60333	0.6991	13138	-3.5225	0.062421	0.066502	1401	-3.5225
OGFRL1	0.67926	0.80705	14284	-2.003	0.062453	0.072566	1402	-2.003
OR6C76	0.086908	0.2155	4669	-4.592	0.062503	0.072599	1403	-4.592
MYLK3	0.96986	0.96991	18195	0.72024	0.062553	0.072634	1404	0.72024
SNN	0.48565	0.65895	11569	-3.0374	0.062704	0.072772	1405	-3.0374
ATP7B	0.93034	0.93075	17109	-1.8797	0.062754	0.072809	1406	-1.8797
ZNF585B	0.61596	0.75766	13320	-1.9038	0.062854	0.072897	1407	-1.9038
NEURL1B	0.64154	0.77743	13719	-1.1102	0.062954	0.072993	1408	-1.1102
HYAL2	0.4803	0.655	11501	-2.8021	0.063004	0.073039	1409	-2.8021
AVL9	0.55348	0.67694	12441	-1.6378	0.063026	0.067045	1410	-1.6378
EMC8	0.81086	0.85768	15320	-0.03499	0.063105	0.073125	1411	-0.03499
RWDD2B	0.25096	0.45451	8411	-3.3838	0.063155	0.073163	1412	-3.3838
EFCAB6	0.998	0.99799	19025	0.75701	0.063255	0.073251	1413	0.75701
HSD17B14	0.7528	0.83483	14848	-1.8654	0.063305	0.073295	1414	-1.8654
SHISA2	0.016158	0.052471	1655	-4.1239	0.063355	0.073341	1415	-4.1239
RHPN1	0.39288	0.59109	10486	-1.9202	0.063455	0.073434	1416	-1.9202
VBP1	0.55715	0.71252	12497	-1.0117	0.063505	0.073472	1417	-1.0117
PFKM	0.62262	0.7628	13424	-3.0704	0.063556	0.073521	1418	-3.0704
ZFYVE9	0.032665	0.099083	2653	-5.2711	0.063606	0.07357	1419	-5.2711
SPINT3	0.8799	0.89315	16144	0.79937	0.063656	0.073618	1420	0.79937
PPP1R14B	0.86724	0.88563	15965	-1.7751	0.063706	0.073664	1421	-1.7751
CNTNAP1	0.91192	0.91512	16713	-1.8563	0.063756	0.0737	1422	-1.8563
MTMR4	0.92938	0.92987	17088	0.69902	0.063806	0.073741	1423	0.69902
SCRN1	0.40047	0.59661	10566	-1.8144	0.063856	0.073783	1424	-1.8144
SLC22A11	0.83059	0.8667	15516	-0.016742	0.063906	0.07382	1425	-0.016742
GPR78	0.62993	0.7685	13540	-0.15269	0.063956	0.073861	1426	-0.15269
SPDYE4	0.95777	0.9578	17820	-0.70417	0.064006	0.073905	1427	-0.70417
OCLM	0.65213	0.78573	13889	-1.8806	0.064056	0.073957	1428	-1.8806
AMT	0.93902	0.9391	17336	-0.41884	0.064157	0.074063	1429	-0.41884
ZNF212	0.463	0.64213	11278	-0.035886	0.064207	0.074109	1430	-0.035886
CXCL1	0.047801	0.13879	3338	-4.6182	0.064257	0.074155	1431	-4.6182
DPYS	0.51571	0.68137	11941	-2.0202	0.064307	0.074193	1432	-2.0202
TCP10L2	0.23645	0.43513	8132	-1.2298	0.064357	0.074231	1433	-1.2298
BTBD17	0.47774	0.65307	11473	-1.7046	0.064407	0.074278	1434	-1.7046
LYPD6	0.97666	0.97687	18390	-0.11704	0.064457	0.074318	1435	-0.11704
WFDC3	0.065058	0.17951	4057	-3.8306	0.064507	0.074374	1436	-3.8306
ZNF606	0.074082	0.19444	4312	0.30774	0.064557	0.074419	1437	0.30774
MEX3A	0.08452	0.21162	4597	-3.2401	0.064607	0.074456	1438	-3.2401
GTF3A	0.097381	0.2323	4933	-3.9364	0.064707	0.074546	1439	-3.9364
ZIM2	0.78422	0.84666	15095	-0.40834	0.064757	0.074588	1440	-0.40834
APOLD1	0.27757	0.48929	8943	-1.8565	0.064807	0.074638	1441	-1.8565
AUH	0.44656	0.63	11084	-2.5587	0.064857	0.074674	1442	-2.5587
KIAA0040	0.9507	0.95075	17621	0.31724	0.064958	0.074762	1443	0.31724
TGFB2	0.24542	0.44706	8292	-0.30787	0.065008	0.074809	1444	-0.30787
GABRR3	0.61463	0.75662	13296	-0.95888	0.065058	0.074848	1445	-0.95888
PPT1	0.91173	0.91496	16708	-1.5576	0.065108	0.074897	1446	-1.5576
KCTD15	0.9103	0.91389	16686	-1.989	0.065158	0.074942	1447	-1.989
SORL1	0.23566	0.43406	8114	-0.96897	0.065308	0.075073	1448	-0.96897
OTOP3	0.54539	0.67352	12333	-1.6464	0.06533	0.069096	1449	-1.6464
ANHX	0.18472	0.36343	6958	-1.8488	0.065358	0.075132	1450	-1.8488
TMEM151B	0.96664	0.96668	18099	0.052302	0.065408	0.075175	1451	0.052302
DTX3	0.68203	0.80921	14333	-2.809	0.065458	0.075223	1452	-2.809
APOA4	0.12348	0.27286	5557	-1.5319	0.065508	0.075266	1453	-1.5319
EXOG	0.17184	0.34505	6676	-3.0526	0.065558	0.075308	1454	-3.0526
MEOX2	0.21211	0.40201	7587	-2.6388	0.065608	0.075354	1455	-2.6388
RGS10	0.62189	0.76221	13411	-2.2653	0.065658	0.075399	1456	-2.2653
CEP250	0.1981	0.3823	7270	-4.6329	0.065708	0.075444	1457	-4.6329
CENPBD1	0.48149	0.65586	11514	-2.4782	0.065758	0.07549	1458	-2.4782
TMEM160	0.083263	0.20958	4561	-3.7103	0.065808	0.075526	1459	-3.7103
RP2	0.22936	0.42547	7978	-4.3764	0.065858	0.075559	1460	-4.3764
LRCH3	0.6294	0.76811	13530	-1.4705	0.065908	0.075606	1461	-1.4705
GALNT4	0.85385	0.87821	15783	0.32207	0.065958	0.075652	1462	0.32207
PRAMEF1	0.63296	0.77082	13578	-2.4671	0.066008	0.075695	1463	-2.4671
ASB9	0.16008	0.32788	6399	-4.6899	0.066208	0.075874	1464	-4.6899
HES4	0.44058	0.62573	11007	-2.5782	0.066258	0.075917	1465	-2.5782
RGS18	0.66054	0.79225	14014	-2.5196	0.066308	0.075968	1466	-2.5196
PNPLA8	0.26792	0.47675	8750	-4.0888	0.066358	0.076009	1467	-4.0888
HNRNPCL1	0.034568	0.10429	2739	-2.8335	0.066558	0.076187	1468	-2.8335
HBZ	0.33991	0.55311	9946	-0.9357	0.066608	0.076236	1469	-0.9357
GP6	0.95487	0.9549	17738	-1.7561	0.066658	0.076279	1470	-1.7561
ZNF419	0.56803	0.72074	12647	-0.702	0.066708	0.076328	1471	-0.702
ADCY7	0.083756	0.21038	4571	0.59572	0.066808	0.076422	1472	0.59572
MBNL3	0.97308	0.97323	18277	-0.43976	0.066858	0.07648	1473	-0.43976
MT1B	0.093413	0.22601	4834	-4.9622	0.066908	0.07652	1474	-4.9622
CACNA2D3	0.73625	0.82896	14717	-0.20637	0.066958	0.076567	1475	-0.20637
UTS2R	0.97946	0.97959	18473	0.20489	0.067008	0.076609	1476	0.20489
CA10	0.62049	0.76114	13389	-2.2057	0.067058	0.076654	1477	-2.2057
TEX9	0.91572	0.91816	16786	-0.39973	0.067108	0.076692	1478	-0.39973
CENPV	0.49699	0.66744	11706	-2.3142	0.067208	0.076793	1479	-2.3142
CDK12	0.027355	0.084427	2341	-4.6476	0.067257	0.076835	1480	-4.6476
ZNF778	0.2589	0.46505	8567	-4.192	0.067357	0.076923	1481	-4.192
LY86	0.9995	0.9995	19078	0.92807	0.067407	0.076971	1482	0.92807
STAR	0.24283	0.4436	8246	-4.1952	0.067557	0.077106	1483	-4.1952
WDR76	0.87088	0.88777	16014	-1.298	0.067607	0.077144	1484	-1.298
ERICH6	0.57112	0.72309	12688	-2.7138	0.067657	0.077192	1485	-2.7138
OR10AG1	0.89455	0.90256	16383	-1.748	0.067757	0.07728	1486	-1.748
SPATS1	0.29935	0.51704	9395	-1.0451	0.067807	0.07732	1487	-1.0451
ZNF19	0.46704	0.62223	11336	-2.5247	0.067856	0.071407	1488	-2.5247
MX1	0.71397	0.82168	14583	-1.8788	0.067857	0.077356	1489	-1.8788
IFT122	0.034926	0.10524	2756	-3.8167	0.068007	0.077498	1490	-3.8167
RRP9	0.13884	0.29623	5903	-3.2288	0.068106	0.077592	1491	-3.2288
PABPC1L2B	0.11053	0.25286	5245	-5.0174	0.068156	0.077637	1492	-5.0174
PRAF2	0.99631	0.99633	18976	0.48757	0.068206	0.077685	1493	0.48757
CDK14	0.53613	0.6966	12212	-1.447	0.068256	0.077725	1494	-1.447
OR2T12	0.95322	0.95328	17690	-1.4343	0.068356	0.077809	1495	-1.4343
ICAM3	0.9887	0.9887	18748	0.98009	0.068556	0.077971	1496	0.98009
ZNF611	0.13011	0.28297	5694	-4.6371	0.068655	0.078063	1497	-4.6371
RECQL5	0.17494	0.34951	6744	-4.4782	0.068705	0.078108	1498	-4.4782
ANKRD36B	0.87717	0.89148	16097	-1.3823	0.068755	0.078156	1499	-1.3823
GABBR2	0.63103	0.76935	13560	-0.75562	0.068805	0.078197	1500	-0.75562
ZNF84	0.14184	0.30072	5980	-2.0424	0.068855	0.078239	1501	-2.0424
COL18A1	0.51764	0.68285	11966	0.70062	0.068955	0.078323	1502	0.70062
TTC21B	0.93224	0.9325	17153	-1.6214	0.069005	0.078361	1503	-1.6214
MYLPF	0.71444	0.82183	14585	-1.0457	0.069104	0.078447	1504	-1.0457
LAMTOR4	0.21372	0.40423	7625	-3.9368	0.069254	0.07858	1505	-3.9368
POU6F1	0.95084	0.95088	17626	-2.1889	0.069304	0.078636	1506	-2.1889
TSPAN2	0.73985	0.83021	14744	0.14006	0.069354	0.07867	1507	0.14006
ZGLP1	0.95886	0.95888	17856	-0.61186	0.069404	0.078711	1508	-0.61186
SFRP4	0.90077	0.90686	16508	-1.1715	0.069503	0.078802	1509	-1.1715
RALGAPB	0.089312	0.21942	4738	-5.16	0.069553	0.078839	1510	-5.16
RAB8A	0.11574	0.2609	5370	-1.0769	0.069603	0.07889	1511	-1.0769
CRYBG3	0.37673	0.57942	10327	-1.4922	0.069703	0.078963	1512	-1.4922
SPAG7	0.21876	0.41115	7740	-1.2158	0.069753	0.079011	1513	-1.2158
B3GALT1	0.10259	0.24034	5067	-5.0762	0.069902	0.079146	1514	-5.0762
PRR32	0.38314	0.58396	10384	-2.7284	0.069952	0.079187	1515	-2.7284
ANKK1	0.27435	0.48512	8877	-2.4111	0.070052	0.079286	1516	-2.4111
CPD	0.79302	0.85018	15167	1.0552	0.070101	0.079328	1517	1.0552
CCDC50	0.109	0.25041	5206	-2.5309	0.070151	0.079368	1518	-2.5309
PLEKHD1	0.010302	0.034385	1171	-3.6466	0.070201	0.079417	1519	-3.6466
NINJ2	0.99869	0.99867	19047	0.36484	0.070251	0.079456	1520	0.36484
ELOVL6	0.99919	0.99919	19059	0.60666	0.070351	0.079538	1521	0.60666
IRF7	0.46539	0.64384	11313	0.13585	0.07045	0.079629	1522	0.13585
USP4	0.97883	0.97897	18457	-0.54709	0.0705	0.079669	1523	-0.54709
MAPK11	0.083607	0.21014	4569	-5.4515	0.07055	0.079711	1524	-5.4515
TOM1L1	0.91767	0.91972	16819	-0.43517	0.0706	0.079751	1525	-0.43517
TAF4B	0.061591	0.17291	3950	-3.5664	0.07065	0.079794	1526	-3.5664
TYK2	0.33186	0.54732	9855	-1.6931	0.070699	0.079834	1527	-1.6931
VSX1	0.36004	0.56742	10166	-1.7237	0.070799	0.079912	1528	-1.7237
DEFB123	0.92519	0.92616	16990	-0.80201	0.070849	0.079955	1529	-0.80201
ABHD14B	0.85175	0.87705	15766	-0.78456	0.070948	0.080044	1530	-0.78456
RNF125	0.83666	0.86959	15584	-1.2864	0.070998	0.080087	1531	-1.2864
CLCN4	0.5926	0.73966	12988	-1.9142	0.071048	0.080128	1532	-1.9142
MYRIP	0.90056	0.90672	16502	-0.88288	0.071098	0.080172	1533	-0.88288
GLYATL2	0.059189	0.1671	3845	-1.0968	0.071148	0.080217	1534	-1.0968
DHTKD1	0.65402	0.78718	13919	-2.4489	0.071197	0.080255	1535	-2.4489
ZNF845	0.28544	0.49943	9107	-0.48289	0.071247	0.080304	1536	-0.48289
SCAMP5	0.18537	0.36436	6978	-4.5484	0.071347	0.080393	1537	-4.5484
IRAK1BP1	0.12384	0.27341	5566	-3.4653	0.071446	0.080484	1538	-3.4653
SERINC5	0.12574	0.27634	5614	-3.153	0.071496	0.08053	1539	-3.153
LNP1	0.92404	0.92516	16968	-1.4656	0.071546	0.080562	1540	-1.4656
PIP4K2C	0.30936	0.52956	9587	-3.9786	0.071795	0.080788	1541	-3.9786
CCDC47	0.3672	0.57262	10229	-2.7764	0.071894	0.080873	1542	-2.7764
GCHFR	0.70952	0.82024	14555	-0.43307	0.071944	0.080927	1543	-0.43307
FRRS1L	0.96525	0.96529	18056	-0.67234	0.072093	0.081053	1544	-0.67234
NSD1	0.97288	0.97303	18272	-1.7121	0.072143	0.081102	1545	-1.7121
ZNF296	0.74908	0.83349	14817	-1.472	0.072193	0.081151	1546	-1.472
GPR19	0.21346	0.40388	7616	-2.2996	0.072342	0.08127	1547	-2.2996
ITPRIP	0.97724	0.97744	18407	0.68608	0.072392	0.081313	1548	0.68608
LETMD1	0.16991	0.34224	6628	-4.8775	0.072442	0.081363	1549	-4.8775
CCR6	0.6321	0.77018	13567	-0.56655	0.072591	0.081498	1550	-0.56655
HSFX1	0.90725	0.9116	16625	-1.2185	0.072641	0.081539	1551	-1.2185
XKR3	0.07852	0.20178	4437	-4.5207	0.07269	0.081577	1552	-4.5207
FBP1	0.42116	0.61162	10791	-2.7033	0.07274	0.081617	1553	-2.7033
ZNF266	0.35208	0.56179	10089	-3.7414	0.07279	0.081666	1554	-3.7414
LAPTM4B	0.90622	0.91083	16597	-0.57668	0.072839	0.081715	1555	-0.57668
MCU	0.11904	0.26602	5441	-3.1982	0.072889	0.081761	1556	-3.1982
TRIM74	0.95944	0.95947	17876	-1.2842	0.072989	0.081841	1557	-1.2842
FSD1L	0.96468	0.96472	18037	-0.79517	0.073038	0.081895	1558	-0.79517
THSD7A	0.52234	0.68642	12025	-2.0868	0.073088	0.081935	1559	-2.0868
GP2	0.10245	0.24013	5061	-4.8996	0.073138	0.081978	1560	-4.8996
ERMN	0.083314	0.20965	4563	-5.2586	0.073237	0.082061	1561	-5.2586
ENKUR	0.66874	0.79873	14119	-2.1978	0.073337	0.082155	1562	-2.1978
CLASRP	0.16939	0.34145	6621	-4.5706	0.073386	0.082193	1563	-4.5706
HSF2BP	0.2534	0.45775	8460	-3.5457	0.073486	0.082277	1564	-3.5457
ZNF177	0.007374	0.025071	923	-1.7241	0.073585	0.082351	1565	-1.7241
OR51B6	0.86061	0.88187	15873	-0.92126	0.073635	0.082395	1566	-0.92126
NDST4	0.12861	0.2807	5663	-4.6517	0.073685	0.082445	1567	-4.6517
GJA1	0.2506	0.45403	8404	-4.2036	0.073734	0.082484	1568	-4.2036
AMDHD2	0.1097	0.25153	5226	-3.7182	0.073784	0.082532	1569	-3.7182
RNF185	0.036696	0.10996	2850	-2.2903	0.073834	0.082586	1570	-2.2903
EPHA10	0.0014991	0.0053434	251	-3.0503	0.073883	0.082631	1571	-3.0503
FOCAD	0.65003	0.78411	13849	-1.0047	0.073933	0.082667	1572	-1.0047
MAL2	0.31512	0.53542	9681	-2.5886	0.074032	0.082749	1573	-2.5886
MRPL35	0.87811	0.89205	16114	-0.94284	0.074082	0.082791	1574	-0.94284
CYTH2	0.91135	0.91467	16702	-0.3466	0.074132	0.08283	1575	-0.3466
SYT7	0.072243	0.19142	4264	-3.7609	0.074181	0.082867	1576	-3.7609
PTPN5	0.98581	0.98577	18665	0.15351	0.074231	0.082909	1577	0.15351
HIST1H3A	0.33886	0.55236	9928	-3.9309	0.074281	0.082956	1578	-3.9309
PRG4	0.37304	0.52798	10288	-4.1302	0.074319	0.077356	1579	-4.1302
IMPAD1	0.89022	0.89969	16307	0.11412	0.07433	0.083	1580	0.11412
OR5L1	0.46689	0.64497	11334	-1.1394	0.07438	0.083039	1581	-1.1394
C4orf22	0.61196	0.75459	13259	-2.1945	0.074479	0.083127	1582	-2.1945
ABRA	0.65433	0.78744	13924	-2.5608	0.074579	0.08321	1583	-2.5608
GANC	0.66263	0.79391	14042	-1.6104	0.074678	0.083304	1584	-1.6104
SMURF2	0.99266	0.99269	18867	-0.53199	0.074728	0.083356	1585	-0.53199
C1QC	0.95441	0.95443	17725	-0.92307	0.074777	0.083398	1586	-0.92307
ANKRD42	0.22222	0.37154	7810	-3.5995	0.074807	0.077821	1587	-3.5995
NPC2	0.45353	0.63514	11174	-2.2274	0.074827	0.083445	1588	-2.2274
OR2A5	0.041622	0.12295	3072	-3.9126	0.074877	0.083489	1589	-3.9126
TM4SF19	0.87041	0.88748	16011	-1.1535	0.074926	0.08353	1590	-1.1535
N4BP2	0.65667	0.78928	13960	-1.0721	0.075026	0.083618	1591	-1.0721
PCDHA4	0.30107	0.51918	9422	-2.1592	0.075075	0.083663	1592	-2.1592
PPFIBP2	0.5981	0.74382	13066	-1.841	0.075125	0.083709	1593	-1.841
ZASP	0.46488	0.64348	11303	-2.4388	0.075174	0.083758	1594	-2.4388
ZNF189	0.54577	0.70394	12340	-2.1867	0.075224	0.0838	1595	-2.1867
MOCS2	0.86583	0.88486	15946	0.16421	0.075274	0.083846	1596	0.16421
RNF26	0.96967	0.96972	18188	-1.3475	0.075323	0.083886	1597	-1.3475
MYO1H	0.094649	0.22799	4864	-4.37	0.075423	0.083977	1598	-4.37
CST2	0.20744	0.39549	7487	-2.7435	0.075472	0.084022	1599	-2.7435
C19orf57	0.18867	0.36906	7049	-4.1945	0.075522	0.084069	1600	-4.1945
PCDHGA12	0.067728	0.18395	4125	-5.4849	0.075571	0.084123	1601	-5.4849
FREM3	0.45156	0.63366	11154	-2.5872	0.075621	0.084172	1602	-2.5872
DBH	0.68046	0.80799	14307	-2.0565	0.075671	0.08422	1603	-2.0565
PKDCC	0.46759	0.64551	11347	-2.0996	0.07572	0.08428	1604	-2.0996
SLAMF7	0.025933	0.080434	2264	-3.132	0.07582	0.084364	1605	-3.132
IL12A	0.48469	0.65823	11557	-1.0925	0.075869	0.084407	1606	-1.0925
SLC6A2	0.022569	0.071004	2090	-4.2782	0.075919	0.084447	1607	-4.2782
FBXL15	0.26083	0.46763	8606	-0.33996	0.076018	0.084536	1608	-0.33996
TCTN1	0.099159	0.23502	4978	-5.2112	0.076068	0.084579	1609	-5.2112
CCDC157	0.17976	0.35637	6858	-3.895	0.076117	0.084618	1610	-3.895
TBC1D25	0.95804	0.95807	17831	-0.40231	0.076167	0.084661	1611	-0.40231
ELL2	0.95958	0.95961	17884	-0.58315	0.076216	0.084702	1612	-0.58315
TCF15	0.39451	0.59228	10506	-1.1263	0.076316	0.084788	1613	-1.1263
ZDHHC23	0.99241	0.99251	18858	0.53486	0.076342	0.079262	1614	0.53486
TMEFF1	0.30114	0.51928	9425	-1.2143	0.076415	0.084872	1615	-1.2143
RRAGD	0.70804	0.81979	14544	0.10364	0.076464	0.084912	1616	0.10364
FAM196A	0.68932	0.81413	14437	0.41111	0.076514	0.084952	1617	0.41111
CCDC107	0.017786	0.057268	1769	-5.8841	0.076563	0.084987	1618	-5.8841
NPVF	0.16497	0.33506	6511	-4.3697	0.076663	0.085067	1619	-4.3697
TBC1D22B	0.079065	0.20271	4450	0.30865	0.076712	0.085106	1620	0.30865
RELA	0.93862	0.93868	17321	-0.25754	0.076762	0.08515	1621	-0.25754
WDSUB1	0.65479	0.78778	13933	-0.86145	0.076861	0.085234	1622	-0.86145
NFATC2	0.98958	0.98955	18776	-0.40721	0.07691	0.08527	1623	-0.40721
H2AFB1	0.63891	0.77538	13675	-1.2591	0.07696	0.085331	1624	-1.2591
HIST1H1D	0.85053	0.87644	15751	-1.3174	0.07701	0.085376	1625	-1.3174
FAM72D	0.76368	0.83874	14926	-0.23428	0.077059	0.085423	1626	-0.23428
OR10G2	0.52271	0.68672	12032	-1.9129	0.077109	0.085474	1627	-1.9129
DHCR24	0.65251	0.78604	13894	-1.0395	0.077158	0.08551	1628	-1.0395
H2BFWT	0.65682	0.78938	13962	-2.1151	0.077208	0.085555	1629	-2.1151
LINS	0.98839	0.98839	18738	0.98597	0.077307	0.085636	1630	0.98597
SBNO2	0.35138	0.56129	10081	-2.7224	0.077356	0.085687	1631	-2.7224
NFE4	0.54559	0.70379	12338	-2.6576	0.077406	0.085731	1632	-2.6576
PRR23B	0.99433	0.99435	18920	1.2119	0.077455	0.085768	1633	1.2119
YDJC	0.97183	0.97197	18243	0.23353	0.077505	0.085813	1634	0.23353
OR1G1	0.84868	0.87552	15721	-2.6029	0.077555	0.085854	1635	-2.6029
FAM156B	0.17171	0.34486	6668	-2.6994	0.077604	0.085896	1636	-2.6994
KLHL22	0.51958	0.68432	11995	0.050616	0.077654	0.08594	1637	0.050616
GABRG1	0.88606	0.89698	16239	-1.3903	0.077703	0.08598	1638	-1.3903
FGF16	0.27153	0.48152	8818	-3.9506	0.077753	0.086026	1639	-3.9506
HHIPL1	0.68964	0.81422	14439	0.94696	0.077802	0.086064	1640	0.94696
RNASE11	0.10546	0.24485	5125	-3.8907	0.077852	0.08611	1641	-3.8907
UPF3A	0.70117	0.81766	14508	-1.5559	0.077901	0.086161	1642	-1.5559
TSACC	0.96474	0.96478	18040	-1.2247	0.077951	0.086201	1643	-1.2247
PRRC2A	0.22816	0.42386	7943	-3.7048	0.078	0.086244	1644	-3.7048
MAPK13	0.88985	0.89942	16296	-1.2445	0.07805	0.086301	1645	-1.2445
FOXB2	0.27858	0.49062	8964	-2.1681	0.078099	0.086344	1646	-2.1681
GSTZ1	0.49267	0.66423	11649	-2.3915	0.078248	0.086465	1647	-2.3915
ADCYAP1R1	0.47985	0.65466	11495	-2.6044	0.078297	0.08651	1648	-2.6044
TRAK1	0.81028	0.85745	15316	-2.5594	0.078347	0.086553	1649	-2.5594
TAS2R19	0.39775	0.59463	10538	-3.8337	0.078396	0.086593	1650	-3.8337
SPANXB1	0.9957	0.99568	18959	0.45639	0.078495	0.08668	1651	0.45639
TNFSF18	0.87248	0.88871	16033	-1.5937	0.078545	0.086719	1652	-1.5937
CDC42SE2	0.45612	0.63707	11200	-1.1553	0.078594	0.086761	1653	-1.1553
CAPZA3	0.16317	0.33241	6476	-1.9213	0.078644	0.086809	1654	-1.9213
MBOAT2	0.77374	0.84251	15008	0.40016	0.078693	0.086848	1655	0.40016
TMEM136	0.31092	0.53154	9621	-2.9679	0.078743	0.086897	1656	-2.9679
CALN1	0.83488	0.86875	15571	-0.6828	0.078792	0.086945	1657	-0.6828
AFAP1	0.99263	0.99266	18865	0.012696	0.078842	0.08699	1658	0.012696
ZNF584	0.31873	0.53797	9716	-1.9415	0.078891	0.087034	1659	-1.9415
PLD3	0.43605	0.62239	10943	-3.5427	0.078941	0.087069	1660	-3.5427
TGM7	0.35405	0.56318	10113	-1.6864	0.07899	0.087123	1661	-1.6864
FOXI2	0.91	0.91366	16678	-0.69106	0.079139	0.087253	1662	-0.69106
UBN2	0.17118	0.34407	6656	-4.4594	0.079188	0.087294	1663	-4.4594
C2orf71	0.34959	0.56001	10057	-3.5764	0.079238	0.08734	1664	-3.5764
PER3	0.32436	0.5419	9775	-2.3683	0.079337	0.087428	1665	-2.3683
TUBA8	0.83063	0.86673	15518	0.11125	0.079485	0.087574	1666	0.11125
MZF1	0.93203	0.93232	17149	-2.1449	0.079534	0.087623	1667	-2.1449
SERPINA11	0.58784	0.73598	12923	-1.1154	0.079584	0.087661	1668	-1.1154
KIF21A	0.4061	0.60067	10621	-2.3881	0.079683	0.087749	1669	-2.3881
DERL2	0.16557	0.33594	6527	-3.3389	0.079831	0.087882	1670	-3.3389
CLEC6A	0.10286	0.24077	5070	-5.0782	0.079881	0.087924	1671	-5.0782
CTNNA2	0.90051	0.90668	16501	0.015023	0.07993	0.08797	1672	0.015023
OR56B1	0.5081	0.67576	11848	-3.108	0.07998	0.088002	1673	-3.108
NCOA2	0.025772	0.079986	2251	-1.0721	0.080029	0.088046	1674	-1.0721
RASGEF1B	0.99533	0.99533	18947	0.58449	0.080078	0.088093	1675	0.58449
ARSE	0.87198	0.88842	16026	0.49498	0.080128	0.088139	1676	0.49498
PLA2G15	0.26761	0.47638	8743	-3.8417	0.080177	0.088183	1677	-3.8417
LRRC3B	0.98036	0.98043	18500	-0.86363	0.080227	0.088219	1678	-0.86363
ATXN7	0.0059915	0.020622	785	-4.8303	0.080276	0.088257	1679	-4.8303
TUBB6	0.11995	0.26745	5464	-0.16603	0.080326	0.088306	1680	-0.16603
ITIH3	0.52716	0.69001	12106	-0.14915	0.080375	0.088351	1681	-0.14915
MAN1C1	0.92159	0.92307	16908	0.66385	0.080474	0.08843	1682	0.66385
RNF138	0.059943	0.16891	3875	-1.1018	0.080573	0.088523	1683	-1.1018
ABLIM1	0.43857	0.62424	10982	-2.2132	0.080622	0.088573	1684	-2.2132
ATP1B4	0.92792	0.92859	17059	-1.8479	0.080671	0.088617	1685	-1.8479
BAZ2B	0.54007	0.6996	12260	-1.804	0.08077	0.088707	1686	-1.804
KISS1	0.70347	0.81836	14520	-0.39939	0.08082	0.088757	1687	-0.39939
NRN1L	0.2335	0.43113	8070	-1.6614	0.080919	0.088844	1688	-1.6614
ADCY5	0.14408	0.30407	6042	-3.4004	0.081017	0.088924	1689	-3.4004
ELOVL4	0.84102	0.87166	15639	-0.2088	0.081067	0.088975	1690	-0.2088
STK31	0.19587	0.37917	7211	-4.4381	0.081116	0.089024	1691	-4.4381
PAQR8	0.12074	0.26864	5490	-4.9399	0.081215	0.089118	1692	-4.9399
RPRD1A	0.88941	0.89914	16288	1.048	0.081264	0.089163	1693	1.048
KIZ	0.27111	0.48096	8810	-3.6941	0.081363	0.089252	1694	-3.6941
MAP1LC3B	0.89586	0.90344	16408	-0.10682	0.081412	0.089298	1695	-0.10682
MUC21	0.25644	0.46175	8516	-1.1602	0.081561	0.089437	1696	-1.1602
ANKRD31	0.018087	0.058113	1787	-3.8645	0.08161	0.089482	1697	-3.8645
ENPEP	0.97683	0.97702	18392	-1.013	0.081659	0.089524	1698	-1.013
CALML4	0.59092	0.73835	12963	-2.6576	0.081709	0.089567	1699	-2.6576
CD33	0.88966	0.89929	16292	-0.78324	0.081758	0.089614	1700	-0.78324
ALS2CR11	0.90635	0.91093	16601	-2.3714	0.081857	0.08971	1701	-2.3714
KRT35	0.065105	0.1796	4059	-5.5156	0.081906	0.089748	1702	-5.5156
ANKRD33	0.20562	0.39291	7440	-3.6388	0.081956	0.089784	1703	-3.6388
SERINC2	0.78855	0.84839	15126	-1.979	0.082005	0.089829	1704	-1.979
SLC22A24	0.63212	0.77019	13569	-1.5432	0.082054	0.089871	1705	-1.5432
ZNF689	0.33821	0.55186	9921	-1.6062	0.082104	0.089918	1706	-1.6062
TGFBR1	0.15065	0.31384	6185	-4.7979	0.082153	0.089958	1707	-4.7979
KRT86	0.2038	0.3903	7404	-2.6415	0.082202	0.089995	1708	-2.6415
PCYT1A	0.06617	0.18137	4085	-5.2167	0.082252	0.090037	1709	-5.2167
NAT1	0.88242	0.89464	16181	-0.078399	0.0824	0.090171	1710	-0.078399
ST3GAL5	0.28327	0.49668	9065	-2.4002	0.082498	0.090257	1711	-2.4002
MCRS1	0.035734	0.1074	2805	-5.738	0.082548	0.090296	1712	-5.738
RILP	0.64347	0.77895	13747	-1.4267	0.082597	0.090332	1713	-1.4267
ABCC12	0.63126	0.76951	13561	-2.9605	0.082646	0.090379	1714	-2.9605
MT1M	0.58945	0.73723	12943	-0.014922	0.082696	0.09042	1715	-0.014922
RPS4Y1	0.61868	0.75977	13362	-2.8469	0.082745	0.090458	1716	-2.8469
GPSM2	0.16895	0.34081	6608	-2.8293	0.082794	0.09051	1717	-2.8293
C4orf46	0.025562	0.0794	2243	-3.7218	0.082844	0.090553	1718	-3.7218
FZD10	0.17453	0.34895	6735	-1.9406	0.082893	0.090595	1719	-1.9406
SOX3	0.10707	0.24739	5170	-3.6782	0.082942	0.090642	1720	-3.6782
FASN	0.64599	0.78095	13782	-1.1034	0.082992	0.09068	1721	-1.1034
TMPRSS2	0.66054	0.79225	14015	-1.67	0.083041	0.090724	1722	-1.67
ATAD3C	0.041348	0.12224	3056	-5.4986	0.083189	0.090849	1723	-5.4986
HRG	0.037179	0.11123	2871	-2.157	0.083238	0.090886	1724	-2.157
LRCOL1	0.27467	0.48551	8886	-2.3965	0.083288	0.090924	1725	-2.3965
TOB1	0.56126	0.71567	12554	-3.1112	0.083337	0.090971	1726	-3.1112
ZFP64	0.92131	0.92282	16901	-0.6107	0.083386	0.091016	1727	-0.6107
HIATL1	0.19761	0.38159	7259	-4.2463	0.083485	0.091112	1728	-4.2463
MS4A12	0.86748	0.88578	15966	-0.34814	0.083534	0.091158	1729	-0.34814
CXorf57	0.29542	0.51206	9306	-3.981	0.083583	0.09121	1730	-3.981
PDE3A	0.015175	0.04946	1575	-2.3695	0.083633	0.091251	1731	-2.3695
OR52B2	0.99514	0.99515	18943	0.14356	0.083682	0.091295	1732	0.14356
TUSC1	0.83983	0.87111	15619	-0.39871	0.083731	0.091339	1733	-0.39871
CLC	0.9797	0.97982	18479	-1.0323	0.08378	0.09138	1734	-1.0323
SNIP1	0.050735	0.14616	3474	-5.5174	0.08383	0.091413	1735	-5.5174
RASGRP1	0.22871	0.4246	7964	-2.1936	0.083879	0.091455	1736	-2.1936
RBMY1F	0.35994	0.56733	10164	-2.8737	0.083928	0.091499	1737	-2.8737
MUC22	0.075662	0.19708	4356	-5.5304	0.083978	0.091542	1738	-5.5304
CYP7B1	0.057037	0.1619	3738	-3.6853	0.084027	0.09158	1739	-3.6853
RABGAP1L	0.44772	0.63084	11101	-0.11623	0.084076	0.091628	1740	-0.11623
CTNNA3	0.083756	0.21038	4577	-4.3922	0.084125	0.091672	1741	-4.3922
C16orf93	0.96476	0.9648	18041	-0.67963	0.084175	0.091715	1742	-0.67963
RNF121	0.48868	0.66117	11602	-1.0593	0.084224	0.09176	1743	-1.0593
PCDHB5	0.11953	0.2668	5460	-3.001	0.084273	0.091804	1744	-3.001
CORO1B	0.82291	0.86308	15436	0.22504	0.084323	0.091848	1745	0.22504
NOTUM	0.92054	0.92217	16884	-0.48135	0.08452	0.092027	1746	-0.48135
CHMP1A	0.55858	0.71361	12527	-2.0415	0.084569	0.092065	1747	-2.0415
PRSS46	0.62932	0.76804	13529	-2.9915	0.084618	0.092115	1748	-2.9915
HEPH	0.19502	0.37798	7192	-4.6299	0.084717	0.092199	1749	-4.6299
SLC7A14	0.5865	0.73494	12900	-1.8711	0.084766	0.092242	1750	-1.8711
KIF16B	0.41881	0.60991	10758	-1.681	0.084815	0.092293	1751	-1.681
NRXN1	0.34682	0.558	10027	-3.7934	0.084864	0.09233	1752	-3.7934
CXorf65	0.20001	0.38502	7320	-0.90033	0.084914	0.092371	1753	-0.90033
AARS	0.22693	0.42219	7921	-3.3165	0.084963	0.092415	1754	-3.3165
TBKBP1	0.72818	0.82631	14665	-0.24706	0.085012	0.092454	1755	-0.24706
SERPINA1	0.38605	0.5861	10416	-2.7345	0.08511	0.092546	1756	-2.7345
OR1N1	0.91969	0.92144	16867	-1.1593	0.08516	0.092592	1757	-1.1593
OR7A17	0.9513	0.95135	17634	-0.58848	0.085258	0.092674	1758	-0.58848
ANGPTL3	0.6651	0.79583	14075	-2.6726	0.085357	0.092754	1759	-2.6726
DYNLRB2	0.41719	0.60875	10744	-2.7355	0.085406	0.092793	1760	-2.7355
ATF7	0.94569	0.94572	17509	-1.2961	0.085504	0.092884	1761	-1.2961
PAPD5	0.53069	0.6926	12142	-1.9942	0.085554	0.092924	1762	-1.9942
TULP4	0.95236	0.95241	17667	-0.13979	0.085652	0.093006	1763	-0.13979
REEP3	0.87045	0.8875	16012	-0.27185	0.085701	0.093041	1764	-0.27185
MICU3	0.4069	0.60126	10639	-2.5362	0.08575	0.093079	1765	-2.5362
TMEM33	0.95413	0.95416	17716	-1.1051	0.0858	0.093127	1766	-1.1051
BMP8A	0.83144	0.86711	15531	-0.95644	0.085849	0.093164	1767	-0.95644
TIAM2	0.63578	0.77295	13614	0.65127	0.085898	0.093208	1768	0.65127
CEP19	0.963	0.96303	17986	-0.14271	0.085947	0.093253	1769	-0.14271
ARNTL	0.94286	0.94296	17433	-0.080557	0.086046	0.093341	1770	-0.080557
EXO5	0.94958	0.94963	17600	-0.52068	0.086095	0.093386	1771	-0.52068
PLA2G2D	0.7526	0.83476	14847	-1.9518	0.086193	0.093482	1772	-1.9518
GOLM1	0.55604	0.71166	12479	-1.976	0.086242	0.093527	1773	-1.976
FKBP2	0.92954	0.93001	17089	0.23752	0.086292	0.093576	1774	0.23752
KLHDC9	0.08159	0.20687	4516	-4.7886	0.08639	0.093648	1775	-4.7886
TAS2R38	0.0011029	0.0040002	186	-6.7049	0.086439	0.0937	1776	-6.7049
DSG3	0.47547	0.6514	11445	-3.4701	0.086488	0.093744	1777	-3.4701
CCRL2	0.78723	0.80252	15113	-2.5494	0.086525	0.088751	1778	-2.5494
OR2W3	0.24589	0.44769	8308	-2.317	0.086537	0.093785	1779	-2.317
CIPC	0.26548	0.4737	8696	-0.93265	0.086636	0.093871	1780	-0.93265
DLGAP2	0.99879	0.99878	19048	0.71228	0.086685	0.093914	1781	0.71228
C11orf84	0.4587	0.63901	11230	-1.0555	0.086734	0.093949	1782	-1.0555
ATAD2	0.62133	0.76181	13399	-2.446	0.086783	0.093984	1783	-2.446
NME4	0.26198	0.46912	8631	-3.2151	0.086931	0.094115	1784	-3.2151
KRT33B	0.052813	0.1514	3553	-5.4349	0.08698	0.094163	1785	-5.4349
VIPAS39	0.28981	0.50498	9193	-0.5497	0.087029	0.094208	1786	-0.5497
CPLX2	0.93681	0.93689	17273	-0.38983	0.087078	0.094246	1787	-0.38983
PP2D1	0.99224	0.99227	18853	-0.26463	0.087127	0.094281	1788	-0.26463
VNN3	0.72574	0.82554	14649	-0.70821	0.087226	0.094369	1789	-0.70821
MAP3K11	0.92767	0.92837	17057	0.67193	0.087275	0.09441	1790	0.67193
TGM5	0.95548	0.95551	17754	-0.039242	0.087324	0.094454	1791	-0.039242
SLC10A5	0.77677	0.84367	15031	-0.48698	0.087373	0.094499	1792	-0.48698
CACNA1D	0.95576	0.9558	17761	-0.12033	0.087422	0.094546	1793	-0.12033
KIAA1614	0.80153	0.85371	15250	-1.3095	0.087471	0.094583	1794	-1.3095
P2RY10	0.93896	0.93903	17333	-1.9219	0.08757	0.094663	1795	-1.9219
STON2	0.98144	0.98146	18533	-0.0086855	0.087619	0.094702	1796	-0.0086855
IKBIP	0.97513	0.9753	18342	-0.16567	0.087766	0.094834	1797	-0.16567
CNIH3	0.99564	0.99562	18957	0.75489	0.087815	0.094884	1798	0.75489
ZACN	0.99922	0.99922	19060	0.58204	0.087864	0.09493	1799	0.58204
ADGRG5	0.98161	0.98163	18538	-0.43973	0.087963	0.095029	1800	-0.43973
ADA	0.70739	0.81959	14538	-1.6935	0.08811	0.095159	1801	-1.6935
SPIRE2	0.62691	0.76614	13488	-0.21612	0.088159	0.095211	1802	-0.21612
NR0B1	0.46488	0.64348	11302	-2.0377	0.088208	0.095255	1803	-2.0377
DHRS11	0.023836	0.0746	2145	-4.1516	0.088257	0.095293	1804	-4.1516
FAM208A	0.35418	0.56328	10116	-2.6654	0.088306	0.095347	1805	-2.6654
GOT1L1	0.97029	0.97036	18209	-1.3414	0.088356	0.095392	1806	-1.3414
ACTR3C	0.94939	0.94943	17593	-0.32748	0.088405	0.095435	1807	-0.32748
ADORA2A	0.75517	0.83567	14863	-0.95364	0.088454	0.095481	1808	-0.95364
KDF1	0.79854	0.85247	15220	-0.092796	0.088503	0.095518	1809	-0.092796
GNPTAB	0.36172	0.56863	10181	-3.4307	0.088552	0.09556	1810	-3.4307
TRMT10B	0.24124	0.44149	8217	-4.4188	0.088601	0.095606	1811	-4.4188
ACSS2	0.066626	0.18212	4095	-3.7384	0.08865	0.095661	1812	-3.7384
RBM41	0.59632	0.74248	13036	-1.1379	0.088699	0.095708	1813	-1.1379
TNFRSF21	0.042819	0.12607	3132	-1.6274	0.088748	0.095749	1814	-1.6274
CBLN3	0.86573	0.88481	15945	-1.7909	0.088797	0.095792	1815	-1.7909
ZFP62	0.13189	0.28566	5738	-3.1046	0.088846	0.095833	1816	-3.1046
ING4	0.74178	0.83091	14762	-1.3288	0.088896	0.095879	1817	-1.3288
KIRREL	0.88327	0.89519	16195	-1.1833	0.088945	0.09592	1818	-1.1833
LOC102724279	0.51893	0.68386	11983	-2.2801	0.088994	0.095957	1819	-2.2801
TEK	0.09461	0.22792	4862	-5.4075	0.089043	0.096005	1820	-5.4075
VAMP3	0.018729	0.060004	1826	-3.6527	0.089141	0.096097	1821	-3.6527
R3HDM4	0.96415	0.9642	18017	-0.013757	0.08919	0.096135	1822	-0.013757
SCYL3	0.24729	0.44958	8336	0.28515	0.089239	0.096183	1823	0.28515
SIVA1	0.64349	0.77896	13748	-1.9453	0.089288	0.09623	1824	-1.9453
OR7G3	0.86659	0.88526	15958	-0.57568	0.089337	0.09627	1825	-0.57568
EDEM3	0.92035	0.92201	16880	-1.3463	0.089386	0.096311	1826	-1.3463
EXOSC5	0.030877	0.09422	2555	-5.5828	0.089484	0.0964	1827	-5.5828
NUDT1	0.59473	0.74126	13022	-1.3014	0.089533	0.096446	1828	-1.3014
CERS6	0.32288	0.54084	9756	-1.8943	0.089582	0.096485	1829	-1.8943
ALDH7A1	0.098623	0.23419	4962	-4.9812	0.089632	0.096529	1830	-4.9812
POTEB3	0.84334	0.8728	15664	-1.3673	0.08973	0.096616	1831	-1.3673
LIN7B	0.93386	0.93403	17195	-1.1963	0.089926	0.096791	1832	-1.1963
ARNT2	0.96553	0.96557	18065	0.010758	0.090122	0.096954	1833	0.010758
S100A7	0.10583	0.24547	5138	-4.1086	0.090171	0.096996	1834	-4.1086
GDAP1L1	0.89295	0.90145	16352	-1.0838	0.090269	0.097083	1835	-1.0838
LOC100132146	0.59074	0.73822	12958	-1.4481	0.090318	0.097137	1836	-1.4481
ENDOD1	0.20353	0.38993	7399	-2.9822	0.090367	0.097187	1837	-2.9822
CSN1S1	0.88318	0.89513	16194	-1.2772	0.090465	0.09727	1838	-1.2772
TLR8	0.014837	0.048404	1551	-4.9291	0.090514	0.097318	1839	-4.9291
ABCD4	0.9909	0.9909	18815	0.17872	0.090661	0.097444	1840	0.17872
BIRC3	0.6984	0.81682	14487	-1.2209	0.09071	0.097486	1841	-1.2209
ACTG1	0.029843	0.091358	2498	-1.4031	0.090759	0.097533	1842	-1.4031
PRUNE2	0.1287	0.28083	5669	-4.7415	0.090808	0.097576	1843	-4.7415
APBB1IP	0.9829	0.98293	18574	-0.6181	0.090857	0.097626	1844	-0.6181
CGB7	0.15113	0.31454	6198	-4.5149	0.091004	0.097764	1845	-4.5149
ARHGAP40	0.13156	0.28518	5731	-4.1248	0.091053	0.097802	1846	-4.1248
RBM14	0.32363	0.54138	9763	-2.8018	0.091102	0.097859	1847	-2.8018
RND1	0.21851	0.41081	7732	-4.0638	0.091249	0.098001	1848	-4.0638
FAM177B	0.023828	0.07458	2143	-3.0173	0.091347	0.098075	1849	-3.0173
TBC1D29	0.79486	0.8079	15184	-2.9803	0.091347	0.09318	1850	-2.9803
GSX1	0.15843	0.3255	6367	-4.9076	0.091396	0.09813	1851	-4.9076
SLC18B1	0.34813	0.55894	10037	-1.9799	0.091445	0.098164	1852	-1.9799
HSPB7	0.070176	0.18799	4201	-3.607	0.091543	0.098248	1853	-3.607
CCM2L	0.10323	0.24135	5077	-4.9284	0.091592	0.098285	1854	-4.9284
FASTK	0.7679	0.84034	14960	-1.229	0.09169	0.098375	1855	-1.229
CXCR4	0.90704	0.91143	16620	-0.36701	0.091739	0.098417	1856	-0.36701
TRIM49D2	0.5109	0.67777	11878	-2.0976	0.091788	0.098463	1857	-2.0976
TWF2	0.61991	0.76069	13379	-1.8418	0.091837	0.098509	1858	-1.8418
MPZL3	0.013796	0.045173	1462	-1.6534	0.092082	0.09874	1859	-1.6534
RNF180	0.56686	0.71988	12628	-1.8199	0.092131	0.098786	1860	-1.8199
TSHB	0.099612	0.23574	4988	-2.6622	0.092277	0.098911	1861	-2.6622
CDCP1	0.46156	0.6411	11264	-0.93776	0.092326	0.098959	1862	-0.93776
GDPD3	0.12158	0.26993	5518	-0.52431	0.092375	0.099003	1863	-0.52431
HRSP12	0.041519	0.12269	3065	-3.1557	0.092424	0.099043	1864	-3.1557
PLIN4	0.76608	0.83962	14944	0.75245	0.092522	0.099143	1865	0.75245
TAS2R43	0.42661	0.61563	10849	-2.4503	0.092571	0.099184	1866	-2.4503
CDA	0.22973	0.42596	7984	-4.3548	0.092669	0.09928	1867	-4.3548
GLOD5	0.86632	0.88512	15954	0.080018	0.092718	0.099325	1868	0.080018
PCDHGB3	0.95602	0.95606	17768	-0.73067	0.092767	0.099378	1869	-0.73067
ARL6IP6	0.86125	0.88221	15880	-1.9209	0.092865	0.099463	1870	-1.9209
STAM2	0.20052	0.38576	7330	-3.211	0.092913	0.09951	1871	-3.211
MNT	0.83492	0.83861	15572	-2.8851	0.092939	0.094649	1872	-2.8851
UFL1	0.0017452	0.0062198	285	-6.2009	0.092962	0.099558	1873	-6.2009
WWTR1	0.38622	0.58622	10418	-0.37542	0.093011	0.099605	1874	-0.37542
PDE8B	0.6326	0.77056	13573	-1.5632	0.09306	0.099648	1875	-1.5632
PAGE3	0.95324	0.9533	17692	-1.1376	0.093109	0.099686	1876	-1.1376
TESC	0.7971	0.85184	15207	-0.19937	0.093158	0.09972	1877	-0.19937
STK3	0.81249	0.85838	15336	-0.15277	0.093207	0.099767	1878	-0.15277
ZNF577	0.82715	0.86501	15476	-0.6999	0.093305	0.099853	1879	-0.6999
TEX14	0.54927	0.70651	12376	-0.25649	0.093354	0.099895	1880	-0.25649
KRTAP12-2	0.94687	0.94692	17533	0.58986	0.093403	0.099939	1881	0.58986
IL12RB2	0.64183	0.77766	13725	-2.1129	0.0935	0.10003	1882	-2.1129
CFP	0.17184	0.34505	6675	-2.8366	0.093549	0.10008	1883	-2.8366
CD34	0.10084	0.23763	5020	-2.1526	0.093598	0.10012	1884	-2.1526
KIAA1324	0.109	0.25041	5210	-1.8059	0.093647	0.10017	1885	-1.8059
GJD3	0.56806	0.72077	12648	-2.0584	0.093745	0.10025	1886	-2.0584
IFNB1	0.16937	0.34142	6618	-1.2509	0.093843	0.10034	1887	-1.2509
TMEM98	0.76875	0.84066	14965	-1.9906	0.093989	0.10047	1888	-1.9906
ZNF461	0.23629	0.43491	8128	-3.7878	0.094038	0.10051	1889	-3.7878
PLEKHO2	0.44079	0.62587	11010	-2.7026	0.094087	0.10055	1890	-2.7026
PPM1A	0.13342	0.28795	5773	-4.848	0.094136	0.1006	1891	-4.848
HPCA	0.48718	0.66008	11591	-0.66102	0.094234	0.10068	1892	-0.66102
PCDHA1	0.79812	0.85229	15216	-1.6719	0.094282	0.10072	1893	-1.6719
MR1	0.6402	0.77637	13702	-2.0152	0.094331	0.10077	1894	-2.0152
IFNA14	0.48068	0.65526	11508	-1.5686	0.09438	0.10082	1895	-1.5686
FAM131A	0.57698	0.72758	12774	-1.4882	0.094429	0.10085	1896	-1.4882
HES2	0.99908	0.99908	19057	1.0069	0.094478	0.1009	1897	1.0069
CHCHD7	0.58097	0.73069	12823	-1.4267	0.094527	0.10095	1898	-1.4267
PTDSS1	0.055262	0.15759	3660	-4.5638	0.094576	0.10099	1899	-4.5638
HIST1H3B	0.24817	0.45076	8352	-2.3825	0.094624	0.10104	1900	-2.3825
TWISTNB	0.018393	0.059032	1802	-5.9976	0.094673	0.10109	1901	-5.9976
GPR3	0.66797	0.79812	14110	-2.0049	0.094722	0.10113	1902	-2.0049
ENG	0.67374	0.8027	14195	-1.573	0.094771	0.10117	1903	-1.573
GABRP	0.17117	0.34406	6654	-4.1801	0.09482	0.10121	1904	-4.1801
ZYG11A	0.43572	0.62216	10936	-2.5964	0.094917	0.10131	1905	-2.5964
ANKRD66	0.83109	0.86695	15526	-1.7593	0.094966	0.10136	1906	-1.7593
NTS	0.73022	0.82696	14676	-1.4396	0.095015	0.10139	1907	-1.4396
TBR1	0.13832	0.29545	5891	-3.0218	0.095064	0.10143	1908	-3.0218
FAM24A	0.49236	0.66399	11643	-0.13013	0.095113	0.10148	1909	-0.13013
ZSCAN23	0.47282	0.64941	11421	-1.8733	0.09521	0.10157	1910	-1.8733
SOX21	0.20741	0.39546	7486	-4.4191	0.095259	0.10161	1911	-4.4191
VDR	0.60631	0.75023	13173	-2.124	0.095308	0.10166	1912	-2.124
IRX5	0.6656	0.79623	14081	-2.0328	0.095357	0.1017	1913	-2.0328
DCP1A	0.79048	0.84915	15148	-1.404	0.095406	0.10173	1914	-1.404
LRIG2	0.9753	0.97548	18348	-1.739	0.095454	0.10179	1915	-1.739
PLEKHA3	0.0092176	0.030969	1077	-6.0345	0.095503	0.10183	1916	-6.0345
TRIM59	0.39126	0.5899	10469	-0.1962	0.09565	0.10196	1917	-0.1962
RHO	0.51547	0.68118	11937	-1.2306	0.095796	0.10209	1918	-1.2306
TTC36	0.91752	0.91961	16816	-1.3243	0.095943	0.10222	1919	-1.3243
ZNF596	0.75192	0.83453	14844	-1.1084	0.095991	0.10226	1920	-1.1084
LYPD6B	0.4376	0.62352	10968	-3.1666	0.096089	0.10235	1921	-3.1666
CEP97	0.008028	0.027117	981	-3.2038	0.096138	0.10239	1922	-3.2038
UGGT2	0.564	0.71772	12594	-1.5898	0.096186	0.10243	1923	-1.5898
IL18BP	0.39596	0.59337	10517	-3.3405	0.096235	0.10249	1924	-3.3405
ATXN1L	0.42925	0.61757	10870	0.48172	0.096333	0.10258	1925	0.48172
AGGF1	0.31515	0.53545	9684	-2.7503	0.096382	0.10261	1926	-2.7503
ARHGAP11A	0.40172	0.59755	10576	-2.7954	0.09643	0.10265	1927	-2.7954
ANXA5	0.13946	0.29719	5913	-3.2626	0.096479	0.1027	1928	-3.2626
ATP5G1	0.23779	0.43691	8147	-2.1411	0.096528	0.10274	1929	-2.1411
FBXO27	0.75207	0.83458	14845	-0.66271	0.096577	0.10278	1930	-0.66271
ZNF768	0.77828	0.84427	15041	-1.775	0.096674	0.10287	1931	-1.775
DSE	0.34339	0.55556	9982	-2.1725	0.096723	0.10291	1932	-2.1725
CCDC40	0.90238	0.90801	16537	0.2273	0.096772	0.10296	1933	0.2273
CCDC137	0.57857	0.72883	12790	-2.0131	0.096821	0.103	1934	-2.0131
SH2D3C	0.99585	0.99583	18963	0.27199	0.096869	0.10304	1935	0.27199
LRRC28	0.43516	0.62177	10933	-3.2171	0.096918	0.10309	1936	-3.2171
TMSB4X	0.53977	0.69935	12257	-2.2916	0.096967	0.10312	1937	-2.2916
SLC12A8	0.4041	0.59923	10597	-3.7103	0.097016	0.10317	1938	-3.7103
RP1L1	0.11951	0.26677	5459	-5.1907	0.097064	0.10321	1939	-5.1907
NPPA	0.94116	0.94124	17387	0.3376	0.097113	0.10325	1940	0.3376
CCDC23	0.99786	0.99786	19022	1.1005	0.097162	0.1033	1941	1.1005
NPAS3	0.46748	0.64542	11344	-2.0969	0.097211	0.10334	1942	-2.0969
DEDD2	0.22762	0.42315	7931	-3.2916	0.097259	0.10337	1943	-3.2916
POPDC3	0.14151	0.30023	5972	-4.6696	0.097308	0.10342	1944	-4.6696
TLR7	0.65106	0.7849	13866	-0.94889	0.097357	0.10346	1945	-0.94889
ZHX3	0.9324	0.93265	17158	-0.49148	0.097406	0.1035	1946	-0.49148
CD300A	0.50397	0.67266	11796	-2.3105	0.097454	0.10355	1947	-2.3105
LRFN5	0.99811	0.9981	19028	0.22688	0.097552	0.10363	1948	0.22688
SIX4	0.40713	0.60144	10646	-0.87151	0.0976	0.10367	1949	-0.87151
ZNF100	0.016629	0.043361	1686	-4.0952	0.097628	0.099038	1950	-4.0952
ANTXRL	0.48237	0.6565	11527	-2.6677	0.097649	0.1037	1951	-2.6677
PML	0.72396	0.82494	14635	0.68483	0.097698	0.10374	1952	0.68483
MILR1	0.18509	0.36396	6971	-4.0921	0.097747	0.10378	1953	-4.0921
FRA10AC1	0.91298	0.91594	16731	-1.7093	0.097941	0.10396	1954	-1.7093
GUCA2A	0.91189	0.91509	16711	0.21491	0.09799	0.104	1955	0.21491
OLFML3	0.16738	0.33853	6574	-2.9165	0.098039	0.10403	1956	-2.9165
EDDM3B	0.52075	0.68525	12003	-1.5349	0.098136	0.10412	1957	-1.5349
PPAP2A	0.048278	0.13998	3354	-3.2163	0.098185	0.10416	1958	-3.2163
NDN	0.56715	0.72009	12633	0.14852	0.098282	0.10424	1959	0.14852
TPP2	0.36547	0.57136	10211	-3.3521	0.098331	0.10428	1960	-3.3521
LMF1	0.046171	0.13467	3282	-3.6978	0.09838	0.10433	1961	-3.6978
TNFSF4	0.82015	0.86179	15408	-1.091	0.098429	0.10437	1962	-1.091
MARCKS	0.95134	0.9514	17637	-0.41515	0.098575	0.1045	1963	-0.41515
EMC10	0.98682	0.98675	18691	-0.22547	0.098623	0.10455	1964	-0.22547
DONSON	0.20112	0.38658	7342	-3.9473	0.098672	0.10458	1965	-3.9473
FAM173A	0.60394	0.7484	13147	-0.64588	0.098721	0.10462	1966	-0.64588
SRCIN1	0.92188	0.92333	16919	-1.5784	0.098769	0.10467	1967	-1.5784
MARVELD2	0.79734	0.85195	15210	-0.57104	0.098818	0.10471	1968	-0.57104
TAF12	0.18298	0.36096	6920	-2.6538	0.098867	0.10475	1969	-2.6538
CLASP1	0.8782	0.8921	16116	-1.9144	0.098964	0.10485	1970	-1.9144
CERS3	0.07008	0.18785	4198	-5.1704	0.099013	0.1049	1971	-5.1704
EIF1AX	0.77353	0.84242	15006	-0.62656	0.099061	0.10495	1972	-0.62656
ASCL3	0.66698	0.79735	14099	-1.6351	0.09911	0.105	1973	-1.6351
FAM155A	0.43938	0.62484	10993	-2.1672	0.099159	0.10504	1974	-2.1672
PRKAG2	0.35079	0.56089	10075	-1.4511	0.099207	0.10509	1975	-1.4511
TBC1D3F	0.048801	0.14129	3382	-5.6738	0.099256	0.10514	1976	-5.6738
UBE3A	0.45191	0.63393	11159	-2.2004	0.099305	0.10518	1977	-2.2004
TGFB1	0.94313	0.94324	17442	-1.7902	0.099353	0.10523	1978	-1.7902
HIGD1B	0.15668	0.32287	6329	0.95974	0.099402	0.10527	1979	0.95974
RNF11	0.52098	0.68541	12005	-0.4268	0.099451	0.10532	1980	-0.4268
HFM1	0.63392	0.77154	13592	-0.28809	0.099499	0.10537	1981	-0.28809
CYB5R1	0.00039466	0.0014506	73	-2.2168	0.099548	0.1054	1982	-2.2168
ACTN3	0.19417	0.37676	7170	-4.6574	0.099694	0.10554	1983	-4.6574
P2RX4	0.060546	0.17039	3905	-0.40813	0.099743	0.10557	1984	-0.40813
OCLN	0.96182	0.96185	17960	-0.017857	0.099791	0.10562	1985	-0.017857
NPAS4	0.39049	0.58936	10457	-3.2191	0.09984	0.10565	1986	-3.2191
NXF2B	0.96077	0.9608	17919	-2.0492	0.099888	0.1057	1987	-2.0492
ATP5S	0.85492	0.87877	15799	-1.1832	0.099986	0.10578	1988	-1.1832
ZNF571	0.070425	0.18837	4210	-1.5974	0.10003	0.10582	1989	-1.5974
MAGEA9	0.66341	0.79449	14055	-0.73151	0.10008	0.10586	1990	-0.73151
TRPC1	0.97573	0.97591	18361	0.48576	0.10013	0.10591	1991	0.48576
EMC9	0.97415	0.9743	18309	-1.3461	0.10018	0.10595	1992	-1.3461
ADSSL1	0.56746	0.72031	12641	-1.6062	0.10023	0.10599	1993	-1.6062
CRELD2	0.9241	0.92521	16969	-0.75554	0.10028	0.10603	1994	-0.75554
VAMP1	0.0060994	0.020978	797	-6.3929	0.10033	0.10607	1995	-6.3929
TATDN3	0.7788	0.84448	15045	-0.60759	0.10037	0.10612	1996	-0.60759
FAM216A	0.41184	0.60491	10686	-2.7379	0.10042	0.10615	1997	-2.7379
SSX2B	0.26207	0.46924	8634	-4.0008	0.10057	0.10628	1998	-4.0008
TNFRSF10D	0.60953	0.75268	13222	-1.6732	0.10062	0.10632	1999	-1.6732
[truncated: 17,115 more rows]
